# Supplementary material for: Altered gut microbiota and metabolites in children with non-organic anorexia: a multi-omics integration study
Source: Sci Rep. 2026 May 11;16:21459. doi: 10.1038/s41598-026-52084-8 (PMC13350900; doi:10.1038/s41598-026-52084-8)
Supplement: Supplementary file 1 — Supplementary Material 1 [file 41598_2026_52084_MOESM1_ESM.xlsx]

## Sheet: Sheet1
ID	Metabolite	Metab ID	Fragmentation Score	Schymanski Confidence Level	Anorexia_2	Anorexia_3	Anorexia_4	Anorexia_5	Anorexia_1	Normal_1	Normal_2	Normal_3	Normal_4	Normal_5
pos_1	Cholic Acid	metab_0	87.6	Level 1	7.3116	6.8887	7.3143	7.9331	7.4971	8.9723	8.5535	8.6836	8.6525	8.8565
pos_10001	20-COOH-leukotriene E4	metab_5	-	Level 4
pos_10006	Androstenedione	metab_10	0	Level 3	5.3817	4.6258	5.0245	5.8667	4.8681	5.3343	5.3426	5.2823	5.4726	4.831
pos_10011	Tetrahydropalmatine	metab_16	52.9	Level 2	5.1896	2.676	2.8045	3.9122	4.8525	3.747	3.8333	3.872	3.6988	3.504
pos_10012	R(-)-Apocodeine hydrochloride	metab_17	88.2	Level 1	3.2375	3.6746	3.2515	3.2987	3.2631	3.529	3.2106	3.6105	3.1022	3.1191
pos_10015	Precarthamin	metab_20	0	Level 3	3.6153	4.8898	4.706	4.9507	2.7182	2.4984	6.1218	3.8656	2.4558	4.7475
pos_10019	Adenosyl cobinamide phosphate	metab_24	-	Level 4
pos_10023	Isotalatizidine	metab_29	-	Level 4
pos_10024	Neosaxitoxin	metab_30	0	Level 3	5.7226	6.4791	4.5287	3.8434	5.4228	2.7188	3.5052	2.7262	2.6761	6.3005
pos_10025	(Z)-3-Oxo-2-(2-pentenyl)-1-cyclopenteneacetic acid	metab_31	0	Level 3	4.8698	4.6977	3.5973	4.4324	5.7391	4.5322	4.2874	4.1267	4.158	3.9946
pos_10027	Ser Leu Ile	metab_33	80.4	Level 1	5.6626	4.6428	5.9249	5.8264	5.5619	4.842	5.2437	5.1309	4.4714	5.8636
pos_10028	S-Hydroxymethylglutathione	metab_34	-	Level 4
pos_10031	19-hydroxyprostaglandin H1(1-)	metab_38	-	Level 4
pos_10032	Nicotine glucuronide	metab_39	0	Level 3	5.4926	5.7187	5.9276	5.6354	5.4369	5.7366	5.6072	5.5894	5.9337	5.4504
pos_10036	Tryptophyl-Proline	metab_43	0	Level 3	5.7223	4.1179	3.7766	3.3125	4.5333	3.1844	3.8516	3.8469	3.748	3.133
pos_10039	11-Hydroxyeicosatetraenoate glyceryl ester	metab_46	0	Level 3	4.0101	3.8954	5.2864	6.1925	4.0357	3.8154	5.2085	6.6617	5.1829	5.9808
pos_10040	Beta-Tyrosine	metab_48	0	Level 3	5.2701	4.6135	4.7336	4.2726	6.181	4.2122	3.8067	3.2979	2.9765	3.0953
pos_10041	Dihydroxyphaseic acid	metab_49	-	Level 4
pos_10045	5-Megastigmen-7-yne-3,9-diol 9-glucoside	metab_53	0	Level 3	3.1353	0.7984	0.909	4.3328	4.0917	3.7818	5.1617	0.7382	0.6977	5.693
pos_10047	Histidylarginine	metab_55	0	Level 3	4.8716	3.683	5.4371	5.8268	4.8905	6.131	5.8242	4.3404	3.548	5.4967
pos_10049	Hydroxysyringaresinol	metab_57	-	Level 4
pos_10050	Arecoline	metab_59	-	Level 4
pos_10051	Indole-3-Acetyl-L-Valine	metab_60	78.9	Level 2	5.2275	5.9297	4.7312	4.9684	5.5663	4.2328	4.7986	4.2124	4.2805	4.6072
pos_10052	(S)-9-Hydroxy-10-undecenoic acid	metab_61	0	Level 3	4.8423	4.5612	4.5119	4.277	4.4631	5.4	4.3021	4.3233	4.3558	4.3599
pos_10053	4-Piperidinone, 1-hydroxy-2,2,6,6-tetramethyl-	metab_62	55.9	Level 2	6.177	6.5532	6.6307	6.3241	6.4623	6.6305	6.5751	6.5286	6.5883	6.2448
pos_10056	Beta-Alanyl-L-histidine	metab_65	-	Level 4
pos_1006	Ala-phe	metab_69	83.1	Level 1	5.5347	4.7825	5.6311	5.723	5.2074	5.1038	5.3695	5.4895	5.2289	5.3279
pos_10061	4-Methylphthalic anhydride	metab_71	-	Level 4
pos_10064	3'-Azido-3'-deoxy-5'-O-beta-D-glucopyranuronosylthymidine	metab_73	0	Level 3	3.7082	5.7634	3.7222	4.9591	3.7337	4.0368	6.0404	3.7929	3.4708	5.984
pos_10066	Leu Ala Ile	metab_75	58.4	Level 2	5.2421	3.4145	4.8243	5.2576	4.9591	3.5444	4.2045	4.0965	3.5391	4.5787
pos_10069	Norbutorphanol	metab_78	0	Level 3	3.7265	3.1164	3.6948	5.3092	4.5196	3.0365	4.7741	3.0439	2.9938	4.7864
pos_10070	Isoscopoletin	metab_79	-	Level 4
pos_10071	Uzarigenin 3-[xylosyl-(1->2)-rhamnoside]	metab_80	0	Level 3	4.5766	2.9134	3.0419	3.0891	4.7482	4.6168	4.3572	3.8724	4.4182	2.9096
pos_10077	Phe Asn Asp	metab_86	46.5	Level 3	5.572	3.9872	5.0668	5.0197	3.4995	4.3262	5.3952	5.0429	4.9165	5.412
pos_10078	Thr Ile Leu	metab_87	51.3	Level 2	5.3267	3.4022	4.6974	5.1666	4.7782	3.3566	3.6111	4.0287	0.3226	3.4823
pos_10079	N-Demethyl orphenadrine	metab_88	-	Level 4
pos_10084	5-Methoxynoracronycine	metab_94	0	Level 3	3.816	2.2897	3.228	3.482	4.0238	2.5644	2.377	2.2175	2.1676	3.2943
pos_10093	Leu-Ile-OH	metab_103	54.1	Level 2	5.1732	5.0765	5.6427	5.2653	5.2561	2.3206	1.9573	4.0582	1.7498	4.7235
pos_10094	Hydroxymorphinan	metab_104	0	Level 3	5.1223	4.4319	6.9627	4.1936	4.1854	4.1412	4.2689	4.3826	4.37	4.0151
pos_10095	4-hydroxy Nonenal Alkyne	metab_105	48.4	Level 3	4.5681	5.0288	4.684	4.961	4.8073	4.9762	5.0293	4.8732	4.957	4.7769
pos_10100	5,12-dihydroxy-6,8,10,14-eicosatetraenoic acid	metab_112	0	Level 3	4.577	5.0037	4.9828	4.9923	5.7991	3.5059	4.0519	4.4695	3.6421	4.5331
pos_10101	Dihydrocumambrin A	metab_113	0	Level 3	4.6462	3.0923	3.5325	4.1672	3.8946	4.3058	3.9738	4.28	4.5198	3.9139
pos_10103	L-Hexanoylcarnitine	metab_115	89.9	Level 1	3.0971	3.1812	3.1111	3.4395	3.1715	5.7604	3.1247	6.0148	5.659	2.9787
pos_10104	Cysteinyl-Leucine	metab_116	0	Level 3	3.1745	3.9042	3.1884	5.2387	4.0264	2.9799	3.1475	2.9874	2.9372	3.0561
pos_10105	3,4-dihydroxyphenylacetic Acid	metab_117	33.1	Level 3	3.5376	3.096	2.7124	4.1681	2.7239	3.2572	4.6167	3.3357	3.1977	3.4252
pos_10107	(1S,2S,4S)-1,8-Epoxy-p-menthane-2,7-diol 2-O-b-D-glucoside	metab_119	0	Level 3	5.5258	4.145	5.0325	5.2675	5.0566	4.7826	4.6328	4.8464	3.7701	5.7575
pos_10108	Corchorosol A	metab_120	-	Level 4
pos_10109	Z-Clausenamide	metab_121	-	Level 4
pos_10114	4-OH-Retinal	metab_127	0	Level 3	4.0725	3.6971	4.1125	4.5273	3.6818	4.6103	4.7665	3.469	3.4189	4.9878
pos_10116	4-Formyl-3-(formylmethyl)-4-hexenoic acid	metab_129	0	Level 3	5.2945	6.2541	5.5808	5.3896	5.4955	5.5383	5.3055	5.2106	5.3998	5.1801
pos_10118	Tubercidin	metab_131	-	Level 4
pos_10120	Dihydroferulic acid 4-O-glucuronide	metab_134	-	Level 4
pos_10122	Prehumulinic acid	metab_136	-	Level 4
pos_10128	N-Hydroxy-N'-(4-hydroxy-4-pyridin-3-ylbutyl)methanimidamide	metab_142	0	Level 3	3.6903	1.7846	5.8095	1.9582	5.4277	4.8624	5.3504	4.0201	3.7216	5.684
pos_10130	4,6-Dihydroxy-3-(1-Hydroxyethyl)-5-Methoxy-3H-2-Benzofuran-1-One	metab_145	64.4	Level 2	3.4404	4.1213	3.305	4.314	4.2204	3.0964	3.7779	3.1038	3.0537	3.1725
pos_10131	P-Cresol glucuronide	metab_146	-	Level 4
pos_10132	L-2-Amino-3-methylenehexanoic acid	metab_147	0	Level 3	5.4577	5.7266	5.7918	5.6726	5.4839	5.0312	5.1666	5.1627	5.0823	5.3241
pos_10142	LysoPC(15:0/0:0)	metab_158	0	Level 3	3.7407	3.6261	4.11	5.4846	4.8413	4.0725	4.5442	5.2738	4.3787	4.54
pos_10143	Glu Leu Lys	metab_159	57.1	Level 2	4.4033	4.4084	3.9791	4.4889	4.2301	4.719	4.8916	3.7872	3.7276	4.2876
pos_10144	L-DOPA 3'-glucoside	metab_160	0	Level 3	4.2453	4.3985	6.1159	4.8202	4.7696	3.7544	4.0138	3.6742	3.624	3.743
pos_10150	2',3'-Dideoxy-3'-fluorouridine	metab_167	0	Level 3	3.6294	2.9025	5.466	5.0131	2.5911	3.59	3.7788	1.3518	1.7002	1.4177
pos_10151	4-Hydroxy-(3',4'-dihydroxyphenyl)-valeric acid	metab_168	0	Level 3	5.4456	4.6366	3.8088	5.3166	4.2058	4.1929	4.4451	3.2833	3.2331	3.3521
pos_10154	Genomorphine	metab_171	0	Level 3	4.5763	3.7598	4.0655	4.3224	4.6899	3.9109	3.6757	3.0298	2.9797	3.5246
pos_10157	N,N-Didesmethyltramadol	metab_174	0	Level 3	3.0564	3.4206	1.3012	4.4371	1.3121	5.3591	1.2624	3.2983	3.2811	1.1763
pos_10160	Lucidenic acid N	metab_178	-	Level 4
pos_10161	ID14326	metab_179	-	Level 4
pos_10162	Phytosphingosine-1-P	metab_180	0	Level 3	4.2065	4.4163	3.7392	5.5662	3.8667	3.6061	3.7516	3.6616	3.4878	3.6067
pos_10163	Phenethylamine glucuronide	metab_181	0	Level 3	4.6526	4.794	5.1724	4.9628	5.0743	2.539	2.7064	2.5464	3.5437	3.8312
pos_10170	Vamonolide	metab_189	0	Level 3	4.3753	4.2607	4.3893	4.4896	4.4009	4.1806	5.3092	5.3324	4.1379	5.8452
pos_10171	Zanthodioline	metab_190	0	Level 3	4.2629	3.3849	3.6794	3.2984	4.7786	3.9869	5.1815	4.9384	4.9516	3.4148
pos_10172	Indole-3-Acetyl-L-Leucine	metab_191	59.2	Level 2	4.6243	5.1075	3.3883	3.9724	5.5776	3.536	3.3035	3.1576	3.0931	3.212
pos_10175	Histidinal	metab_194	0	Level 3	4.9185	3.359	3.3182	4.4494	4.6967	3.1765	3.2525	3.0701	3.0199	3.1388
pos_10176	Benzothiazolone	metab_195	-	Level 4
pos_10179	Valyltryptophan	metab_198	0	Level 3	3.8612	3.7465	5.1073	5.2968	4.2787	3.6665	5.4991	5.2192	4.7547	5.3542
pos_10181	Ser Leu Leu	metab_201	37.6	Level 3	4.7728	3.5031	3.6317	4.7894	4.1636	3.4588	3.8269	3.9336	3.3804	3.4993
pos_10182	Glutaconylcarnitine	metab_202	0	Level 3	5.5002	5.4156	3.9789	4.6533	4.9817	4.3246	4.5547	3.9436	3.8469	5.0953
pos_10186	3,3'-Diaminobenzidine	metab_206	0	Level 3	4.7635	3.9522	4.2221	4.7828	6.69	3.8721	4.4066	4.9924	4.0112	4.376
pos_10187	Lupeoside	metab_207	0	Level 3	5.0336	3.4302	4.2344	4.7365	4.7222	4.4007	4.9479	4.837	4.1887	5.9093
pos_10193	Citreoviridin D	metab_214	-	Level 4
pos_10194	18-Oxocortisol	metab_215	-	Level 4
pos_102	9,11-methane-epoxy PGF1alpha	metab_221	39	Level 3	6.8159	6.2555	6.0139	6.147	6.4203	7.0715	7.208	6.2553	6.9407	5.7342
pos_10203	Artocarbene	metab_226	-	Level 4
pos_10204	Cis-Quinceoxepane	metab_227	0	Level 3	3.9242	3.0827	4.9372	5.6728	4.9087	4.4541	4.8198	3.0102	2.96	4.6668
pos_10209	5-(3',5')-Dihydroxyphenyl-gamma-valerolactone	metab_232	0	Level 3	4.8521	4.8216	4.0872	4.073	4.7995	4.3889	4.0254	4.3882	4.6788	3.7774
pos_1021	L-Agaridoxin	metab_233	0	Level 3	6.5763	5.0724	5.0989	6.4577	5.0622	3.3069	2.4832	3.1173	3.3458	4.9212
pos_10212	Beta-Cortolone	metab_236	-	Level 4
pos_10217	Colupox a	metab_241	0	Level 3	5.0596	5.0255	5.1543	4.0374	5.8989	4.2115	3.9493	3.789	3.7388	3.8577
pos_10224	LysoPE(18:3(6Z,9Z,12Z)/0:0)	metab_248	0	Level 3	5.3727	2.5748	4.5687	6.0447	2.7148	3.8619	5.5333	4.6049	2.4524	4.2843
pos_10225	Thr Phe Thr	metab_249	-	Level 4
pos_10226	3-(5-Methyl-2-furyl)prop-2-enal	metab_250	0	Level 3	3.846	5.8925	3.8085	2.0197	5.1271	3.2166	3.2606	3.4383	3.9031	2.7887
pos_10227	Threonylleucine	metab_251	-	Level 4
pos_10229	Thymyl acetate	metab_253	31.7	Level 3	5.3289	4.7572	3.9717	4.6957	5.4156	4.309	4.7798	4.2619	4.2685	4.2775
pos_10230	2-Hydroxy-p-mentha-1,8-dien-6-one	metab_255	0	Level 3	5.0039	4.704	4.5013	4.8831	4.8338	4.6658	5.3035	4.4931	4.4086	4.3779
pos_10240	LysoPE(0:0/20:4(5Z,8Z,11Z,14Z))	metab_266	0	Level 3	6.391	4.889	3.9486	6.3023	4.3409	3.4257	4.5851	1.8477	1.7983	5.1106
pos_10247	Gamma-Glutamyl-S-methylcysteinyl-beta-alanine	metab_272	0	Level 3	1.6329	3.1214	3.3836	3.5217	3.4276	1.4438	1.6065	1.451	3.9348	1.5175
pos_10248	Dihydrocapsaicin	metab_273	0	Level 3	4.3525	5.3161	4.8129	5.1492	4.3055	3.6136	4.5139	3.6211	3.5709	4.3636
pos_10250	Questin	metab_276	-	Level 4
pos_10251	3,4-Methylenesebacic acid	metab_277	0	Level 3	5.2825	5.2487	5.2035	5.8241	4.9649	4.7782	6.3649	4.4425	4.4532	5.0166
pos_10260	S-Adenosylmethionine	metab_287	0	Level 3	3.9308	3.3454	5.8874	3.5213	3.9466	3.7328	3.4331	3.2729	3.2227	3.3416
pos_10263	(4R,5S,7R,11x)-11,12-Dihydroxy-1(10)-spirovetiven-2-one 12-glucoside	metab_290	0	Level 3	5.713	5.4729	6.0273	6.0554	5.6729	4.0093	3.3958	2.7304	2.6803	5.2155
pos_10277	(2E,4Z,7Z)-2,4,7-Tridecatrienal	metab_304	0	Level 3	4.3798	4.7122	4.5399	4.4593	4.3178	5.4729	4.6853	4.7395	4.6755	4.6902
pos_10278	Phytolaccasaponin G	metab_305	-	Level 4
pos_10280	Leucylalanine	metab_308	-	Level 4
pos_10281	Xanthurenate-8-O-beta-D-glucoside	metab_309	-	Level 4
pos_10282	DG(22:6(4Z,7Z,10Z,13Z,16Z,19Z)/20:3(5Z,8Z,11Z)/0:0)	metab_310	0	Level 3	3.1046	4.0907	3.8535	4.915	4.3155	3.522	4.1698	2.9175	6.2971	3.7834
pos_10287	Isoschaftoside	metab_315	62.1	Level 2	5.2554	5.7818	4.5602	6.1898	3.7297	3.5094	5.1572	3.5169	3.4667	4.9752
pos_10295	Indole-3-Acetamide	metab_324	83.9	Level 1	4.1011	4.7144	4.3335	4.2357	4.4558	4.3261	4.9706	3.9548	4.4414	4.3965
pos_10299	Catechin 3'-glucoside	metab_328	-	Level 4
pos_10304	Histidylleucine	metab_335	0	Level 3	3.2412	3.1266	5.0231	5.2008	6.5572	3.9929	5.0099	4.0777	4.611	6.1361
pos_10305	5,8-Epoxy-5,8-dihydro-10'-apo-b,y-carotene-3,10'-diol	metab_336	0	Level 3	4.5555	2.4059	4.6392	4.658	4.433	6.5461	5.3651	4.5485	4.3462	4.604
pos_10306	Guan-fu Base Y	metab_337	-	Level 4
pos_10307	2-Hydroxydesogestrel	metab_338	0	Level 3	4.3523	4.8662	5.0962	6.0021	5.1763	4.9189	5.2182	4.1651	4.1149	5.289
pos_10308	6,4'-Dihydroxyflavone	metab_339	-	Level 4
pos_1031	2-Naphthylamine	metab_341	67.9	Level 2	5.6759	5.3556	7.438	5.9086	6.7356	5.7563	5.0031	4.7871	5.0924	7.2543
pos_10310	Physapubescin	metab_342	-	Level 4
pos_10311	Corchoionoside B	metab_343	0	Level 3	3.7597	4.334	3.8264	5.1238	4.8439	4.3657	3.6434	3.4831	3.4329	3.9593
pos_10317	12-Hydroxydodecanoic acid	metab_349	0	Level 3	5.3984	5.5648	3.6169	3.203	5.9312	3.3868	4.5223	2.1827	2.1329	2.2511
pos_10319	Gentisyl Alcohol	metab_351	86.3	Level 1	4.9234	3.4104	3.2991	3.9151	3.6636	3.3976	4.0865	4.2056	3.6654	2.9587
pos_10323	5a-Androst-3-en-17-one	metab_356	0	Level 3	4.1516	3.2393	3.2669	4.7757	5.0301	4.8255	4.3461	3.0658	3.0156	3.1624
pos_10324	Veranisatin B	metab_357	0	Level 3	3.4652	4.4308	4.9629	3.3479	2.1961	1.9776	2.1439	1.985	1.9354	2.0531
pos_10325	Equol	metab_358	0	Level 3	4.6302	6.035	4.345	4.3659	4.0054	3.6854	4.0238	3.6888	3.3987	3.2067
pos_10328	Ganoderic acid V1	metab_360	0	Level 3	3.8224	2.1716	2.2995	4.1271	3.9685	4.3135	4.9514	2.0995	3.399	2.1678
pos_10329	Tolmetin glucuronide	metab_361	-	Level 4
pos_10333	7-Methylinosine	metab_366	0	Level 3	6.4864	6.2374	6.1221	6.1483	6.4172	5.8646	5.9538	6.3039	6.1114	5.384
pos_10334	9(Z),11(E)-Conjugated Linoleic Acid	metab_367	41.9	Level 3	4.596	3.5272	5.4745	6.0693	5.0609	5.4695	4.8392	4.4626	4.3003	4.8621
pos_10336	2beta,9xi-Dihydroxy-8-oxo-1(10),4,11(13)-germacratrien-12,6alpha-olide	metab_369	0	Level 3	5.5095	4.4201	4.6397	4.6848	4.8074	3.0398	0.1028	0.0736	0.0661	3.841
pos_10343	Hawkinsin	metab_377	-	Level 4
pos_10346	Syringaresinol	metab_380	52.7	Level 2	1.7035	3.9624	4.5361	4.2857	5.2248	4.1665	1.6771	1.5209	1.4723	1.5877
pos_10348	Menthyl pyrrolidone carboxylate	metab_382	-	Level 4
pos_10361	3'-DEOXY-3'-FLUOROTHYMIDINE	metab_397	0	Level 3	4.424	4.5142	4.8759	4.9888	4.8665	5.2982	5.4311	3.7011	3.9857	4.0996
pos_10362	Physagulin D	metab_398	0	Level 3	4.6728	4.4291	5.0832	5.0958	3.0446	2.9097	5.3769	4.6345	5.3346	6.8299
pos_10363	Naproxen O-glucuronide	metab_399	-	Level 4
pos_10365	Tyr Leu	metab_401	45.7	Level 3	5.5251	4.2753	4.0065	4.228	5.0753	4.3605	3.9536	3.4318	3.3821	3.5249
pos_10366	5,9,11-trihydroxyprosta-6E,14Z-dien-1-oate	metab_402	-	Level 4
pos_10367	3,4,5-trihydroxy-6-({2-[3-(7-methoxy-2-oxo-2H-chromen-6-yl)oxiran-2-yl]propan-2-yl}oxy)oxane-2-carboxylic acid	metab_403	-	Level 4
pos_10373	Pro Val Leu	metab_410	32.4	Level 3	5.7708	4.247	4.7198	5.5509	5.1521	5.1852	4.2729	5.4142	3.3443	5.4421
pos_10374	Phe Ile	metab_411	73.3	Level 2	6.0928	4.947	5.5232	5.5917	5.6632	5.3446	5.1006	5.2683	5.186	5.2833
pos_10375	N-(2-Hydroxy-3-methylbutanoyl)leucine	metab_412	52.4	Level 2	5.412	4.9354	4.9263	5.1953	4.9944	5.2678	5.0197	3.6892	4.1252	4.71
pos_10379	8-Deoxy-11-hydroxy-13-chlorogrosheimin	metab_416	0	Level 3	4.8677	4.7804	4.0801	4.9433	4.8878	2.0335	2.1999	2.0409	1.9911	2.109
pos_1038	N-Nonanoylglycine	metab_417	0	Level 3	4.5994	4.4847	5.9244	5.7584	4.8444	5.5652	5.818	5.3055	4.9922	5.6388
pos_10380	Pyramid	metab_418	0	Level 3	5.5201	5.0727	4.9978	4.8935	5.5503	4.3757	5.2657	4.3109	4.0967	4.3467
pos_10381	Valtrate	metab_419	0	Level 3	4.5959	4.6685	4.7114	4.6282	4.2366	4.2388	5.7038	4.3979	4.3079	4.3323
pos_10390	(S)-a-Amino-2,5-dihydro-5-oxo-4-isoxazolepropanoic acid N2-glucoside	metab_429	0	Level 3	4.415	4.6548	4.6948	4.6461	3.9752	3.198	3.9607	3.5493	3.1553	3.2742
pos_10392	Rosmarinic acid	metab_430	0	Level 3	4.4816	4.3669	4.4956	4.5428	5.0188	4.9439	5.4668	4.9377	4.2441	5.2746
pos_10393	Trans-zeatin riboside	metab_431	0	Level 3	4.6448	3.2841	4.932	5.2676	4.6084	5.0161	5.1538	3.2115	3.1614	3.9542
pos_10396	Mescaline	metab_434	-	Level 4
pos_10399	Palmatine	metab_437	-	Level 4
pos_104	5beta-cholestan-3alpha,7alpha,12alpha,24(S),27-pentol	metab_438	0	Level 3	7.1208	7.3791	7.2406	7.4713	6.8868	7.3172	7.3937	7.3772	7.2756	7.3689
pos_10402	(S)-N-Methylsalsolinol	metab_442	0	Level 3	5.3436	5.4309	5.399	5.1648	5.459	5.0734	5.0007	4.9766	4.9659	5.0476
pos_10403	Lucidenic acid E2	metab_443	0	Level 3	4.785	1.5863	5.2755	5.5718	6.7579	4.496	5.1667	4.6576	4.0718	6.2569
pos_10404	Withanolide A	metab_444	0	Level 3	3.7249	3.6102	4.4986	4.5955	5.4344	3.5302	5.0167	3.5377	4.1008	4.5363
pos_10406	Trans-S-(1-Propenyl)-L-cysteine	metab_446	-	Level 4
pos_10407	Serine-glyoxylate	metab_447	-	Level 4
pos_10409	2''-O-trans-p-Coumaroylastragalin	metab_449	-	Level 4
pos_10411	Centellasaponin C	metab_452	0	Level 3	0.3845	0.3208	2.7971	5.8567	4.2357	0.2808	4.2521	2.7747	3.9376	3.922
pos_10417	Latrunculin a	metab_458	0	Level 3	3.0549	2.9403	4.0327	5.7581	5.0226	4.2475	4.4765	3.8061	2.8177	2.9365
pos_10418	Dihydrozeatin-O-glucoside	metab_459	-	Level 4
pos_10420	11-Oxohexadecanoic acid	metab_462	-	Level 4
pos_10439	N'-Hydroxyneosaxitoxin	metab_481	0	Level 3	3.9449	4.1408	5.6438	4.5393	4.1583	3.2038	4.2344	3.2112	3.3758	5.2744
pos_10440	Eugenitin	metab_483	0	Level 3	5.3926	4.3816	3.1836	4.1478	2.8811	1.9221	3.001	2.3723	2.6012	2.6788
pos_10442	4-Acetylphenyl acetate	metab_485	72.6	Level 2	5.5066	4.7109	3.881	4.5895	4.2186	3.254	4.5965	2.9789	3.2451	3.9809
pos_10454	3-(naphthalen-1-ylmethyl)-1h-pyrazolo[3,4-d]pyrimidin-4-Amine	metab_498	31.8	Level 3	4.6782	5.504	4.4719	4.5298	5.1729	3.541	4.2959	4.3858	2.9871	4.0747
pos_10455	Indoxyl glucuronide	metab_499	-	Level 4
pos_10465	Ganoderal A	metab_510	-	Level 4
pos_10468	PA(18:3(9Z,12Z,15Z)/20:0)	metab_513	-	Level 4
pos_1047	N-acetyl-5-aminosalicylic acid	metab_515	0	Level 3	4.4085	4.3932	4.0061	5.0236	4.7469	4.1052	4.6434	4.6743	4.5004	6.2186
pos_10473	4-Ethoxyphenol	metab_519	0	Level 3	4.3397	4.7213	4.0407	4.6279	4.4769	4.2077	4.1504	2.0258	1.9761	3.5069
pos_10474	(+/-)-Clausenamide	metab_520	0	Level 3	2.6723	3.8813	3.4001	5.9684	4.1022	1.4186	2.5251	3.2036	1.0008	1.1092
pos_10481	S-Acetyl dihydroasparagusic acid	metab_528	-	Level 4
pos_10482	(4beta,5beta,6beta,14beta,15alpha,20S,22R)-5,6-Epoxy-4,14,15-trihydroxy-1-oxowitha-2,24-dienolide	metab_529	0	Level 3	3.5087	3.0477	4.3121	5.6256	3.1878	6.114	4.7779	3.4911	2.925	3.0439
pos_10485	Oxynarcotine	metab_532	0	Level 3	3.831	3.2068	3.3354	3.7955	3.8746	3.4451	3.2945	3.1343	3.0841	3.3378
pos_10488	Aesculetin	metab_535	0	Level 3	4.5759	4.9245	4.5728	5.7987	4.1719	3.768	4.9196	4.7461	5.2834	4.5517
pos_10492	Valdiate	metab_540	-	Level 4
pos_10493	4-hydroxy ketorolac	metab_541	-	Level 4
pos_10494	HARMOL	metab_542	-	Level 4
pos_10496	Quercetin 7-glucuronide 3-rhamnoside	metab_544	-	Level 4
pos_10501	Cis-4-Hydroxycyclohexylacetic acid	metab_551	0	Level 3	4.7679	4.6819	4.4987	4.6916	4.6416	4.8342	4.5888	4.5308	4.5003	4.3572
pos_10502	Dihydroisomorphine-3-glucuronide	metab_552	0	Level 3	4.9908	3.4899	3.6186	5.746	3.6301	3.5089	4.5879	5.3137	4.0947	3.99
pos_10503	Cascarillin	metab_553	0	Level 3	3.2338	3.1192	3.2478	3.295	3.2594	3.3142	4.2773	3.3488	2.9966	3.353
pos_10508	Methyl cellulose	metab_558	0	Level 3	5.0508	3.3992	4.6303	5.245	3.8087	3.3192	3.4869	3.3267	3.2765	4.6186
pos_1051	Moupinamide	metab_560	0	Level 3	5.5018	6.1793	6.0332	6.3387	5.2878	5.6738	6.4382	6.795	6.4371	4.73
pos_10510	L-trans-4-Methyl-2-pyrrolidinecarboxylic acid	metab_561	0	Level 3	4.6808	4.365	4.3285	4.4091	4.8413	4.4227	4.6313	3.9417	3.9431	3.4224
pos_10512	CD 1790	metab_563	0	Level 3	6.7128	4.0157	4.577	5.1412	4.5875	3.6736	5.2123	3.4449	2.5153	2.6339
pos_10513	DG(20:3(5Z,8Z,11Z)/22:6(4Z,7Z,10Z,13Z,16Z,19Z)/0:0)	metab_564	-	Level 4
pos_10514	Glu Trp	metab_565	38.4	Level 3	4.8277	4.9754	5.1491	4.8915	5.77	3.8758	5.1006	4.0401	4.3014	4.7137
pos_10516	Osmaronin	metab_567	0	Level 3	5.8216	5.0077	5.1626	4.9446	5.3162	4.5653	4.5686	4.3548	4.384	4.3436
pos_10529	6-Hydroxyluteolin 7,3',4'-trimethyl ether	metab_580	0	Level 3	5.3301	5.549	5.5141	5.5294	5.1677	5.4108	5.6199	6.0252	6.2725	5.774
pos_10530	Scutellarein 4'-methyl ether	metab_582	-	Level 4
pos_10531	Histidylproline diketopiperazine	metab_583	0	Level 3	3.5988	3.7562	3.351	3.3298	4.8797	2.9236	3.0397	2.6563	2.6077	2.7249
pos_10532	Phenethyl tiglate	metab_584	0	Level 3	4.8298	4.5445	4.4188	4.7633	4.1786	4.7999	4.403	3.3428	3.8228	3.5164
pos_10533	2-Ethylglutaric acid	metab_585	0	Level 3	4.9466	4.9888	5.2605	4.7871	4.7533	5.086	5.4915	4.9799	4.9279	5.3424
pos_10536	Melleolide F	metab_588	0	Level 3	5.6355	4.082	5.6411	4.9535	4.9534	5.2002	6.1256	3.0879	4.5849	6.6892
pos_10538	7a-Hydroxyandrost-4-ene-3,17-dione	metab_590	0	Level 3	3.5205	4.3959	4.9144	4.3855	4.8524	3.4132	5.4993	5.1525	5.129	4.265
pos_10540	Val Ile Val	metab_592	54.9	Level 2	5.3755	4.192	4.7401	4.8344	4.9287	3.3845	3.5522	4.3957	3.8307	3.4607
pos_10546	8beta-Angeloyloxy-15-hydroxy-1alpha,10R-dimethoxy-3-oxo-11(13)-germacren-12,6alpha-olide	metab_598	-	Level 4
pos_10548	Threonylisoleucine	metab_600	-	Level 4
pos_10553	Sterebin B	metab_606	0	Level 3	3.2321	4.032	4.0009	4.1594	4.6524	2.6312	2.7987	2.6387	2.5886	2.7073
pos_10554	Tyr Phe	metab_607	69.3	Level 2	5.2897	4.7627	5.0444	5.2569	5.0316	4.425	4.9496	5.0326	4.9904	4.9046
pos_10565	(4R,5S,7R,11S)-11,12-Dihydroxy-1(10)-spirovetiven-2-one 11-glucoside	metab_616	0	Level 3	5.2697	5.1459	5.6877	5.6331	5.3833	3.4354	3.6031	3.4429	3.3927	4.3201
pos_1057	R-Deprenyl N-Oxide	metab_621	30.9	Level 3	4.8906	5.338	4.0934	6.3015	5.5424	4.6439	3.1937	3.2434	3.9229	3.1022
pos_10570	Lupinine	metab_622	-	Level 4
pos_10574	3',7-Dihydroxy-4'-methoxyisoflavanone	metab_626	0	Level 3	4.0694	4.0481	3.7618	3.9239	4.2671	3.1752	3.8257	4.2511	3.1096	3.2812
pos_10585	(2-(2',6'-Dimethoxy)phenoxyethylamino)methylbenzo-1,4-dioxane	metab_638	-	Level 4
pos_10586	Threonylphenylalanine	metab_639	-	Level 4
pos_10593	Persicachrome	metab_646	0	Level 3	4.769	5.4564	3.6503	5.9586	6.8494	3.4416	5.7411	3.4491	3.7222	3.5179
pos_10595	Illudin C2	metab_648	0	Level 3	5.2725	4.8759	5.5166	5.7813	5.4342	5.4613	5.4487	1.0581	3.0221	4.8983
pos_10596	4'-Thiothymidine	metab_649	-	Level 4
pos_10598	8-Isoquinoline methanamine (hydrochloride)	metab_651	41.9	Level 3	5.6928	5.7809	5.7148	5.4595	5.8836	5.0124	5.0948	5.0867	5.0723	5.1976
pos_10601	1-(Hydroxymethyl)-5,5-dimethyl-2,4-imidazolidinedione	metab_656	0	Level 3	5.699	4.7086	3.0251	4.3074	5.7895	2.8167	2.9842	2.8241	2.774	5.5956
pos_10606	LysoPE(18:2(9Z,12Z)/0:0)	metab_661	-	Level 4
pos_10610	Veratrine	metab_666	0	Level 3	3.4647	3.3501	3.4787	3.5259	3.4903	3.2701	5.742	4.7375	5.1602	6.7949
pos_10612	Ser Val Leu	metab_668	56.6	Level 2	5.6629	4.5089	5.3784	5.6279	5.4181	4.5987	4.6469	4.9578	4.6164	5.3125
pos_10614	Leu Ser Leu	metab_670	33.1	Level 3	5.5797	4.3271	4.8827	5.1288	5.0932	4.8383	4.62	5.4489	5.3577	4.6283
pos_1062	Yucalexin B20	metab_675	0	Level 3	5.2375	4.9696	3.995	5.4161	5.5541	4.206	4.4673	3.5038	3.8495	3.9965
pos_10621	Glutaminylphenylalanine	metab_677	0	Level 3	5.693	4.6654	4.153	4.9677	5.5379	3.372	4.6108	3.3795	4.0506	5.0336
pos_10623	6-Maleimidocaproic acid	metab_679	58.5	Level 2	5.1311	5.3879	5.2572	5.0138	5.2677	4.9688	4.9578	5.2922	5.2592	4.9292
pos_10624	4-Nitrosodiphenylamine	metab_680	71.2	Level 2	4.991	5.0074	5.4231	5.0677	4.6536	4.5275	4.8788	2.9521	2.902	4.5475
pos_10627	Arabinofuranosyl-5-azacytosine	metab_683	-	Level 4
pos_10628	Anhydrocinnzeylanine	metab_684	0	Level 3	3.4667	3.352	3.4807	3.5279	4.643	4.885	4.3581	4.1142	4.6673	3.9142
pos_10633	(3b,16a,20R)-3,16,20,22,25-Pentahydroxy-5-cucurbiten-11-one 3-[glucosyl-(1->6)-glucoside]	metab_689	-	Level 4
pos_10636	Scorzoside	metab_692	-	Level 4
pos_10637	6-Hydroxypentadecanedioic acid	metab_693	-	Level 4
pos_10638	(1(10)E,4a,5E)-1(10),5-Germacradiene-12-acetoxy-4,11-diol	metab_694	0	Level 3	5.0475	5.4789	5.3177	5.6175	5.3591	4.4955	3.6908	3.5305	3.4803	4.0802
pos_1064	Methyl Chlorogenate	metab_696	-	Level 4
pos_10644	Gamma-Aminobutyryllysine	metab_700	0	Level 3	4.3804	4.0795	5.016	4.6567	4.2197	4.4173	4.4664	4.0069	4.1752	5.8272
pos_10645	2,5-Dihydro-2,4,5-trimethyloxazole	metab_701	0	Level 3	3.8659	3.8188	4.4257	5.5581	4.8789	2.9964	4.2404	3.0039	2.9537	4.0733
pos_10647	Cinncassiol C	metab_703	-	Level 4
pos_10651	ETHYL SYRINGATE	metab_708	-	Level 4
pos_10656	(S)-3-Hydroxy-N-methylcoclaurine	metab_713	-	Level 4
pos_10666	20-Oxo-leukotriene E4	metab_723	-	Level 4
pos_10668	(-)-epicatechin-3'-O-glucuronide	metab_725	-	Level 4
pos_10672	A-Hydroxyprogesterone	metab_730	0	Level 3	5.0375	4.4338	5.3088	6.0512	5.0653	6.5716	6.7345	4.1598	4.0798	5.5214
pos_10673	(2S,4S)-Pinnatanine	metab_731	-	Level 4
pos_10677	Sugiol	metab_734	0	Level 3	5.3811	4.9328	6.1276	6.8265	5.7702	7.3044	7.4663	3.7138	3.0278	6.2403
pos_10679	Purpurogallin	metab_736	-	Level 4
pos_10680	MCI-186	metab_738	38.9	Level 3	4.4054	4.4632	4.7305	3.7448	3.5933	2.9722	3.6942	4.024	4.0866	5.0954
pos_10683	Glycyl-Methionine	metab_741	0	Level 3	2.5661	4.0773	4.1479	2.6272	3.1154	4.2063	4.1035	4.7003	5.0154	5.0297
pos_10685	(E)-10-Hydroxy-2-decene-4,6-diynoic acid	metab_743	0	Level 3	2.875	2.846	2.8952	2.5695	2.088	1.6757	1.8406	2.9866	2.8121	1.7505
pos_10691	N-butan-2-yl-2-methyl-3-oxo-1,4-dihydroisoquinoline-1-carboxamide	metab_749	40.5	Level 3	5.2125	4.9208	4.7316	5.1775	5.8697	4.5563	3.7771	3.9252	3.994	4.7467
pos_10692	5-Methoxytryptophan	metab_750	0	Level 3	5.7595	5.8405	5.7534	5.63	6.0126	5.773	5.2933	4.865	5.7264	5.2556
pos_10706	4,4'-Thiobis-2-butanone	metab_764	-	Level 4
pos_10711	Phe Asp Val	metab_769	85.3	Level 1	4.3583	4.1425	4.4081	4.5766	4.4748	3.4665	3.6342	3.648	3.4237	3.5427
pos_10712	1-[1-(4-acetamidophenyl)-2,5-dioxopyrrolidin-3-yl]piperidine-4-carboxamide	metab_770	-	Level 4
pos_10713	Isovalerylglutamic acid	metab_771	0	Level 3	4.6144	4.6994	4.1836	4.5353	4.6748	3.4047	3.5267	4.0906	4.1175	4.0724
pos_10714	Harmine	metab_772	50.7	Level 2	3.3089	3.7356	3.3229	4.0273	5.1494	3.1143	3.2819	3.1217	3.0716	3.1904
pos_10715	N-(2-Oxooxolan-3-yl)hexanamide	metab_773	32.4	Level 3	5.606	4.7366	4.9123	5.075	5.4665	3.6629	4.0015	4.5808	4.3976	4.3885
pos_10716	Cis-Ferulic acid	metab_774	0	Level 3	4.6921	4.6611	5.1015	4.5847	4.8871	3.9059	4.6622	4.4462	4.4009	4.457
pos_10718	Annonisin	metab_776	-	Level 4
pos_10720	Artocarpin	metab_778	-	Level 4
pos_10726	Alanylisoleucine	metab_782	0	Level 3	4.7296	5.6356	4.4267	4.2487	6.006	4.0152	4.0116	4.3816	4.3672	4.0631
pos_1073	11-keto Fluprostenol	metab_786	-	Level 4
pos_10730	(2R,3S)-5-oxo-3-phenylmorpholine-2-carboxylic acid	metab_787	52.9	Level 2	4.0628	4.4445	3.6334	3.9488	4.6471	3.4686	4.9124	4.3554	4.9217	4.7789
pos_10732	Trans-Jasmone	metab_789	0	Level 3	4.5154	3.0221	3.5679	3.4919	3.1671	2.9422	3.1098	2.9496	2.8995	3.0183
pos_10734	Delta-Hexalactone	metab_791	34.1	Level 3	3.5401	4.6337	3.3562	3.6654	3.9002	2.4716	3.1776	3.7811	3.5309	2.7123
pos_10735	23-Acetoxysoladulcidine	metab_792	0	Level 3	6.0458	5.0532	4.3878	2.6367	5.8512	2.3816	3.636	2.389	2.339	3.637
pos_10738	Phe Met	metab_795	72.8	Level 2	5.1634	4.7454	5.2237	5.2001	5.0175	3.8868	4.5293	4.7825	4.3579	4.4886
pos_10739	Tyrosyl-Lysine	metab_796	0	Level 3	5.7703	5.2842	5.0098	5.4799	5.6457	4.6434	4.8316	4.7139	4.4815	5.2287
pos_10741	Ile Phe	metab_799	31.4	Level 3	5.0004	4.5156	5.4678	2.0302	5.4095	5.2308	0.011	2.0481	1.7194	3.8758
pos_10747	Leukotriene-f4	metab_805	0	Level 3	4.8149	3.6164	3.745	5.5848	4.1123	5.4626	6.4201	3.5438	3.4936	5.9197
pos_10752	Pro Trp	metab_811	66.1	Level 2	4.7588	4.6681	4.0997	4.2424	4.9613	3.9985	3.9971	4.2549	3.6619	4.0472
pos_10754	Hippuric Acid	metab_813	74.7	Level 2	4.491	4.9114	4.4022	4.6053	4.5293	3.9213	5.9966	4.3834	4.4592	4.2985
pos_10756	L-Glutamine	metab_815	79.8	Level 2	3.3514	4.3315	3.7602	4.2786	3.0758	3.62	3.8178	4.1819	4.7115	4.1206
pos_10759	2-Hexynyl-5'-N-ethylcarboxamidoadenosine	metab_818	-	Level 4
pos_10760	2-[2-Ethyl-N-(1-Methoxypropan-2-yl)-6-methylanilino]-2-Oxoacetic Acid	metab_820	76.3	Level 2	3.91	3.057	3.5219	4.9759	3.9547	2.9923	3.7469	2.4036	2.5653	2.6074
pos_10762	Seryltyrosine	metab_822	0	Level 3	3.7456	4.0106	4.7831	5.2126	3.6758	3.4556	4.8965	4.9705	3.8616	4.5081
pos_10764	Deltoside	metab_824	0	Level 3	4.7159	3.3918	5.5995	5.8938	4.6197	4.5119	5.2158	4.4641	3.2691	4.5065
pos_10765	5'-Azacytidine	metab_825	-	Level 4
pos_10769	P-Fluorohippuric acid	metab_829	0	Level 3	5.4253	5.4744	5.1318	5.0528	5.6196	4.2448	4.4747	4.1085	4.7463	4.5864
pos_10773	Ala Leu Val	metab_834	52.3	Level 2	5.1254	3.4196	3.5436	4.4267	4.7243	0.3429	2.4083	4.3386	3.4358	2.4044
pos_10777	Isoleucylproline	metab_838	-	Level 4
pos_10778	5(6)-Epoxy Prostaglandin E1	metab_839	-	Level 4
pos_10792	Cyclic Melatonin	metab_855	0	Level 3	2.4054	2.5821	4.1126	3.9739	5.4547	2.2117	4.7551	2.2191	2.1692	2.3026
pos_10802	Prolyl-Lysine	metab_866	0	Level 3	5.024	4.9579	2.5385	2.5856	2.55	4.2069	3.8475	2.338	2.288	4.3728
pos_10806	Porson	metab_870	-	Level 4
pos_10809	16a-Hydroxyestrone	metab_873	-	Level 4
pos_10813	Tyrosyl-Serine	metab_877	0	Level 3	4.6604	4.3708	5.0871	4.1614	4.4466	5.0571	4.5586	3.6975	3.6473	3.7662
pos_10815	N-Acetyltyramine	metab_879	80.4	Level 1	5.191	5.3365	5.842	5.5196	5.2186	6.354	5.6107	5.3151	5.4978	5.0944
pos_10819	N-cyclopentyl-1-[1-(3-fluorophenyl)-6-oxopyridazin-3-yl]piperidine-3-carboxamide	metab_883	80.6	Level 1	3.7056	3.5909	4.0322	4.7493	5.506	5.3191	4.7331	3.5183	3.4682	5.2492
pos_10820	Phe-Gly-OH	metab_885	-	Level 4
pos_10823	Methionyl-Aspartate	metab_888	-	Level 4
pos_10827	N-(2,4-difluorophenyl)-2-(5-methyl-4,5,6,7-tetrahydroindazol-2-yl)acetamide	metab_892	50.3	Level 2	4.8802	4.5876	4.4015	4.736	4.9943	4.7644	4.6621	4.8776	4.9119	4.1723
pos_10833	Tyrosyl-Phenylalanine	metab_899	0	Level 3	4.3539	5.5305	5.4551	5.4921	5.5857	4.2259	3.7513	3.7425	4.9859	3.6597
pos_10836	1,2,3,4-Tetrahydro-b-carboline-1,3-dicarboxylic acid	metab_902	0	Level 3	4.5152	3.5124	5.4721	4.8973	4.5005	4.5277	5.3655	3.4398	3.3896	3.5086
pos_10838	20-Hydroxy-PGE2	metab_904	-	Level 4
pos_10839	Glu Ile Val	metab_905	35.4	Level 3	4.8052	4.1568	4.5485	5.3384	4.297	5.16	4.6431	4.9711	4.3592	4.153
pos_10843	Corchoroside B	metab_909	0	Level 3	4.8141	4.6994	4.8281	4.8753	4.8397	4.6194	5.7695	4.6268	5.1037	6.5857
pos_10848	Isoleucyl-Tryptophan	metab_914	0	Level 3	4.4661	4.948	5.005	5.5503	5.0955	5.0564	5.856	5.8929	6.0816	5.5064
pos_1085	Sumiki's acid	metab_916	0	Level 3	4.5341	4.6831	4.5576	4.527	4.3815	4.4262	4.4082	4.6666	4.6393	4.4351
pos_10851	Erysodine	metab_918	0	Level 3	3.9907	2.0082	1.8261	6.238	4.148	1.8109	1.7858	1.6287	1.5797	1.696
pos_10853	Kiwiionoside	metab_920	-	Level 4
pos_10857	Homoveratric acid	metab_924	0	Level 3	4.4292	3.1048	3.1381	4.1359	4.0891	3.9866	4.0831	2.937	3.2433	3.0057
pos_10861	Hydroxyprolyl-Leucine	metab_928	0	Level 3	4.868	5.1129	4.491	4.8267	5.118	4.2727	4.4649	2.6532	3.6671	2.7218
pos_10863	1-benzyl-5-propyltriazole-4-carboxylic acid	metab_930	-	Level 4
pos_10865	LysoPE(18:4(6Z,9Z,12Z,15Z)/0:0)	metab_931	0	Level 3	6.178	4.2707	4.231	4.9917	4.0746	4.2284	4.5207	4.963	4.199	4.7346
pos_10867	Tryptophyl-Histidine	metab_933	0	Level 3	6.1062	5.3325	4.9866	4.3158	5.8068	2.1365	4.3444	4.4983	4.7916	2.2122
pos_10868	Gln Trp	metab_934	68.6	Level 2	5.1157	4.7461	4.3412	4.3649	5.0069	4.4362	4.5413	4.2074	4.7545	3.788
pos_10869	Noroxymorphone	metab_935	0	Level 3	5.0655	4.7707	5.3629	5.5031	5.066	4.5411	5.9902	5.0618	5.3415	4.8256
pos_10872	Tryptophyl-Gamma-glutamate	metab_938	0	Level 3	4.1127	3.998	6.3817	6.6018	4.1383	3.918	6.9164	4.8923	4.6446	6.8638
pos_10877	Val Val Val	metab_942	47.7	Level 3	5.8795	4.6074	4.8688	5.1228	5.5492	4.3768	4.6035	4.9309	4.4298	5.01
pos_1088	Gln Val Leu	metab_945	56.9	Level 2	5.7111	4.6296	5.288	5.4412	5.2993	4.1879	4.6125	5.3001	4.5835	4.9559
pos_10885	4-oxo-2-Nonenal	metab_951	30.3	Level 3	4.5703	4.168	3.8322	4.0298	4.4443	4.3307	3.7323	3.8787	3.6947	3.6408
pos_10887	Leukotriene F4	metab_953	-	Level 4
pos_10888	4-Epitetracycline	metab_954	-	Level 4
pos_1089	Desglucocheirotoxin	metab_956	-	Level 4
pos_10890	Hydromorphone-3-sulphate	metab_957	-	Level 4
pos_10891	N-Acetylcystathionine	metab_958	-	Level 4
pos_10892	DOPA sulfate	metab_959	-	Level 4
pos_10897	Dapsone hydroxylamine	metab_964	0	Level 3	5.4031	4.0051	5.6879	5.8785	3.236	3.0158	4.5354	3.0233	2.9731	3.092
pos_10898	3-Hydroxynonyl acetate	metab_965	0	Level 3	5.7842	5.5695	6.0683	6.7071	6.2671	6.4984	6.2863	5.4543	5.4041	5.5231
pos_1090	3,4-Dimethyl-2-(1-pyrrolidinyl)-2-cyclopenten-1-one	metab_968	0	Level 3	4.116	4.2501	4.3104	4.1593	3.3606	4.3041	5.7965	4.2116	5.1241	3.6079
pos_10901	Periandrin V	metab_970	-	Level 4
pos_10904	Ser Trp	metab_973	75.9	Level 2	4.8837	4.2826	4.1628	4.5665	4.8062	3.5733	3.963	3.1989	3.0099	3.1288
pos_10906	5,7-Dimethoxy-4-Methyl-2H-Chromen-2-one	metab_975	55.8	Level 2	6.9478	4.296	5.4246	4.0141	4.7063	3.4694	4.7514	3.1966	4.8953	4.8571
pos_10908	3-(3,4-Dihydroxyphenyl)prop-2-enoic Acid	metab_977	88.3	Level 1	4.7014	4.0803	3.2856	4.3981	3.9106	2.8034	3.7975	3.5761	3.4419	3.2165
pos_10912	Asp Asp Ile	metab_982	67	Level 2	4.2983	4.5235	3.3643	5.2219	5.3711	4.2115	5.0207	4.7005	4.5284	5.0425
pos_10914	4-Vinylguaiacol	metab_984	62.5	Level 2	4.0344	3.8802	3.364	4.2621	3.9937	4.0592	3.9493	3.6853	3.7069	1.4353
pos_10917	Alpha-Methyl-4-carboxyphenylglycine	metab_987	0	Level 3	5.1469	4.7094	5.4852	4.7871	5.1119	4.8987	4.5655	4.9983	4.7522	4.474
pos_10920	Enokipodin D	metab_991	0	Level 3	7.7288	4.6407	6.2007	4.9978	5.3069	4.4284	3.8894	3.6561	3.6021	4.2686
pos_10922	3-(1-Hydroxymethyl-1-propenyl)pentanedioic acid	metab_993	0	Level 3	4.9119	4.9323	4.9268	4.8424	5.2572	4.4748	5.3126	4.2863	4.6972	5.1732
pos_10927	Isomangiferin	metab_997	-	Level 4
pos_10930	2-O-Glucosyloxy-4-Methoxycinnamic Acid	metab_1001	-	Level 4
pos_10932	Lycorine	metab_1003	-	Level 4
pos_10937	Jasmolone glucoside	metab_1008	0	Level 3	5.2818	4.9016	5.4286	5.9963	5.0418	5.3417	6.0295	5.8799	6.1535	5.3158
pos_10938	15-Octadecene-9,11,13-triynoic acid	metab_1009	0	Level 3	5.3278	5.5626	5.8353	5.1659	5.5361	4.7174	4.1038	5.1422	3.8933	4.8487
pos_1094	Ganglioside GM1 (18:1/22:0)	metab_1011	0	Level 3	4.2329	4.1228	6.0267	4.6594	1.9745	1.7572	6.0965	6.8543	6.1971	1.8322
pos_10940	P-Menth-trans-2,8-dien-1-ol	metab_1012	0	Level 3	5.0958	4.869	5.3051	5.8895	5.8409	5.3803	5.4141	4.7181	4.6679	4.7869
pos_10942	Captopril-cysteine disulfide	metab_1014	-	Level 4
pos_10944	Dihydroceramide	metab_1016	-	Level 4
pos_10946	4'-hydroxypropanolol	metab_1018	-	Level 4
pos_10947	(+/-)-2-(3,4-Dihydroxyphenyl)-1,3-benzodioxole-5-carboxaldehyde	metab_1019	-	Level 4
pos_10949	8-Hydroxy-2-methoxy-6-methyl-1,4-naphthoquinone	metab_1021	0	Level 3	4.4651	4.6287	4.8445	4.7484	4.8655	4.4577	4.3159	5.6911	4.1227	4.2613
pos_1095	4-Methylbenzoic acid	metab_1022	0	Level 3	5.3622	4.9842	4.8467	5.4364	4.9541	4.4982	4.5304	4.6923	4.6836	4.7204
pos_10950	Homovanillin	metab_1023	0	Level 3	4.8026	4.5068	4.4542	4.5956	4.3955	4.3356	4.1318	3.8839	3.9019	3.7077
pos_10951	3-Pyridinebutanoic acid	metab_1024	0	Level 3	4.2629	4.4603	4.4854	4.4609	5.6613	4.2234	4.0687	4.2918	4.1983	3.5382
pos_10952	5-(3',4',5'-Trihydroxyphenyl)-gamma-valerolactone-4'-O-glucuronide	metab_1025	-	Level 4
pos_10953	His Leu Ile	metab_1026	63.4	Level 2	5.8122	4.4373	4.6197	5.3116	5.005	5.0084	4.1944	4.6255	3.9409	3.6233
pos_10955	8-Hydroxy-4(6)-lactarene-5,14-diol	metab_1028	-	Level 4
pos_10956	Cinnamylideneacetone	metab_1029	0	Level 3	3.2996	3.9418	5.0161	4.9848	5.2296	4.4239	4.0893	3.3545	3.0623	4.2942
pos_10961	Dopaquinone	metab_1035	0	Level 3	4.0711	4.2638	3.6042	4.6504	4.5513	3.8446	4.9434	3.4858	3.5905	3.4717
pos_10968	6-Methyl-4-oxo-N-propylspiro[3H-Chromene-2,4'-piperidine]-1'-Carboxamide	metab_1041	35.7	Level 3	4.7064	4.0854	4.7091	4.5643	4.8869	4.0054	4.1732	4.0129	3.9627	4.0816
pos_10972	2,3,6,7-Tetrahydro-6,7-dimethylcyclopent[b]azepin-8(1H)-one	metab_1046	0	Level 3	3.4115	3.1005	4.405	4.1882	3.2034	3.2186	3.1509	2.9907	2.9406	4.1103
pos_10976	P-hydroxybenzoylecgonine	metab_1049	0	Level 3	5.8648	4.0775	5.1743	4.6525	5.0903	4.6177	3.6346	3.2994	2.6781	3.9856
pos_10979	Citreoviridin C	metab_1052	0	Level 3	4.7884	0.6818	4.672	4.3726	4.4521	4.8524	5.4244	0.6254	0.5876	5.9377
pos_10984	Norfluoxetine	metab_1058	0	Level 3	3.5457	3.8197	4.3192	5.0081	4.5966	3.4146	3.4904	3.3302	3.28	3.3989
pos_10995	3b,6b-Diangeloyloxy-7(11)-eremophilen-12,8b-olide	metab_1070	-	Level 4
pos_10999	Adrenochrome	metab_1074	62.8	Level 2	4.8438	5.3231	4.5706	4.8912	5.2833	4.465	4.4248	4.4856	4.4039	5.003
pos_110	PG(18:1(9Z)/0:0)	metab_1076	84.8	Level 1	6.2736	6.0385	6.574	5.7033	5.5528	7.2251	6.2605	6.4887	6.9206	6.0936
pos_1100	(R)-3-hydroxybutyrylcarnitine	metab_1077	0	Level 3	5.1759	5.3271	5.4537	5.8723	5.0767	6.3388	6.4911	4.8619	5.0659	5.5474
pos_11000	Tetrahydrodipicolinate	metab_1078	0	Level 3	3.4385	4.0562	3.2751	3.9956	3.8862	3.797	3.3493	3.9921	4.1408	4.862
pos_11004	3',8-Dihydroxy-4',5',7-trimethoxyflavone	metab_1082	0	Level 3	6.0878	4.1241	3.2666	4.3452	3.8956	3.058	3.2257	3.3017	3.0153	3.1342
pos_11008	N-(3-Oxooctanoyl)-DL-Homoserine Lactone	metab_1086	48.6	Level 3	3.8001	3.8449	4.0975	4.6644	4.3306	3.6641	4.4885	3.6129	3.5627	3.9262
pos_1101	Gravacridonediol glucoside	metab_1088	-	Level 4
pos_11010	N1-(2-Methoxy-4-methylbenzyl)-n2-(2-(5-methylpyridin-2-yl)ethyl)oxalamide	metab_1089	0	Level 3	3.9003	3.2371	5.6338	5.2488	4.9922	5.2243	5.7677	3.1646	3.1144	5.4495
pos_11012	Pimelylcarnitine	metab_1091	0	Level 3	4.5999	4.3302	3.7975	6.0647	4.7687	3.9588	3.7389	4.0945	3.5285	3.6474
pos_11020	Asp Ala Phe	metab_1100	50.9	Level 2	5.6589	5.2265	3.8741	5.0118	5.1715	4.2696	4.374	3.6729	4.1725	3.7417
pos_11026	Cyclic AMP	metab_1106	-	Level 4
pos_11031	Bendazac	metab_1112	0	Level 3	4.6937	4.6512	4.3149	3.7756	4.1118	5.3558	5.3892	5.1255	6.4539	3.8812
pos_11032	D-Threo biopterin	metab_1113	0	Level 3	4.6322	4.8729	5	4.1252	6.5187	4.3059	5.289	4.6348	4.608	5.1362
pos_11035	(2xi,6xi)-7-Methyl-3-methylene-1,2,6,7-octanetetrol	metab_1116	0	Level 3	5.0236	5.3881	2.533	4.6208	6.0404	2.325	2.4922	2.4133	2.2825	2.4009
pos_11036	Cyclohexylamine	metab_1117	96.9	Level 1	7.0491	5.4337	5.156	6.3314	4.8898	5.0088	4.9932	4.9308	4.8299	4.8734
pos_11044	Benzylidene thiazolidinedione	metab_1124	-	Level 4
pos_11046	2-Quinolinecarboxylic acid	metab_1126	88.3	Level 1	4.7054	4.7896	5.3109	5.1958	4.7891	4.228	4.0693	3.7072	4.1693	4.1309
pos_11047	L-Norleucine	metab_1127	0	Level 3	5.0541	5.4612	5.4265	5.2245	5.4645	5.189	5.4592	5.4043	5.2257	5.322
pos_11053	Isoamberboin	metab_1134	0	Level 3	4.0941	3.5358	4.2877	4.0448	4.0305	3.8023	5.3676	2.4889	2.3283	1.0723
pos_11054	7,8-Dihydrobiopterin	metab_1135	52.1	Level 2	3.4373	3.8024	3.1236	3.2909	4.2651	4.0021	4.4438	4.7166	4.8501	2.3721
pos_11058	Thr Thr Ile	metab_1139	55.7	Level 2	5.5215	3.7472	4.7622	5.3389	4.9881	4.0814	4.5228	4.5972	4.5356	3.659
pos_11063	Gamma-Glutamylfelinylglycine	metab_1145	-	Level 4
pos_11066	Pseudoecgonine	metab_1148	0	Level 3	6.5686	5.7591	5.3336	5.9918	5.6585	5.5527	5.5696	4.4345	4.5755	5.0876
pos_11071	Gamma-L-Glutamyl-S-(1-propenyl)-cysteine sulfoxide	metab_1154	-	Level 4
pos_11076	Leu Ile Glu	metab_1159	43.5	Level 3	5.6925	3.9698	3.699	4.9579	3.9794	3.4903	4.8873	4.0449	4.5514	5.6486
pos_11077	Gln Gly Phe	metab_1160	67.4	Level 2	4.641	4.4637	4.9206	4.5932	5.0575	3.4732	4.3033	3.4807	3.4305	4.7216
pos_11083	Gamma-Glutamylvaline	metab_1167	0	Level 3	7.2699	5.6747	6.1761	5.8053	5.3294	6.0801	5.0199	5.7068	4.5987	5.6314
pos_11085	2-Furoylglycine	metab_1169	-	Level 4
pos_11088	Rhizopterin	metab_1172	-	Level 4
pos_11090	Dihydrozeatin	metab_1175	0	Level 3	5.0511	5.7005	3.9613	4.1691	6.0242	3.7329	3.7951	3.846	3.631	3.8837
pos_11092	1-acetyl-N-ethyl-2,3-dihydroindole-5-carboxamide	metab_1177	67	Level 2	3.9509	5.5508	4.4296	4.1222	5.7712	4.5253	3.1978	3.0377	3.1032	3.723
pos_11093	10-Hydroxy-2,8-decadiene-4,6-diynoic acid	metab_1178	0	Level 3	3.2818	4.6166	5.2984	4.115	4.1408	3.0872	3.2548	3.0946	3.0445	4.7837
pos_11099	Ala Thr Leu	metab_1184	45.3	Level 3	5.3124	4.8142	5.0515	5.0392	4.6096	2.3301	4.6847	4.4571	2.2875	4.3149
pos_11100	Beta-D-Glucopyranosylurea	metab_1187	-	Level 4
pos_11107	D-Beta-Homophenylalanine	metab_1194	55.2	Level 2	5.3932	5.4038	5.4459	5.4712	5.5582	5.3481	5.3202	5.1726	5.255	5.3391
pos_11111	Alline	metab_1199	0	Level 3	4.206	4.4036	3.8942	3.9416	3.9058	3.6856	3.8533	3.693	3.6428	5.6444
pos_11112	PA(14:1(9Z)/22:6(4Z,7Z,10Z,13Z,16Z,19Z))	metab_1200	-	Level 4
pos_11125	Aspartyl-Glutamine	metab_1213	-	Level 4
pos_11127	Acetyl-L-tyrosine	metab_1215	88.1	Level 1	5.1084	5.4834	4.9936	4.9267	6.2718	4.5447	5.7598	5.0278	4.8847	5.6749
pos_1113	N6-(delta2-isopentenyl)-adenosine 5'-monophosphate	metab_1218	0	Level 3	3.2101	3.1566	3.0151	3.5343	3.6487	2.8066	2.9742	4.434	4.4735	2.8827
pos_11130	Ile Leu Gly	metab_1219	71.7	Level 2	5.752	4.2452	4.3739	4.8388	5.1424	4.2921	4.333	4.1727	4.8518	4.7292
pos_11131	Methionine glutamate	metab_1220	-	Level 4
pos_11136	Tyrosylhydroxyproline	metab_1225	0	Level 3	5.5255	5.1361	5.0618	5.373	5.7859	4.3812	4.4629	4.3026	4.2524	4.3713
pos_11137	6'-O-Galloylsucrose	metab_1226	-	Level 4
pos_11138	Xi-3-Hydroxy-5-phenylpentanoic acid O-beta-D-Glucopyranoside	metab_1227	0	Level 3	5.6715	5.3816	5.0218	4.7134	3.5906	3.3704	4.928	4.622	3.3277	5.2741
pos_11144	N6-Threonylcarbamoyladenosine	metab_1234	-	Level 4
pos_11153	5-Methoxytryptophol	metab_1244	-	Level 4
pos_11162	2-Aminoacetophenone	metab_1254	46.2	Level 3	6.7142	6.6886	6.6892	6.6956	6.5764	6.5456	6.6261	6.6517	6.6685	6.5233
pos_11164	Gly Glu Leu	metab_1256	37	Level 3	6.0246	5.0556	5.1543	5.4861	5.4826	4.3658	4.7709	4.6138	3.7403	4.033
pos_11166	Nor-ketotifen	metab_1258	-	Level 4
pos_11167	1-acetyl-N-propyl-2,3-dihydroindole-5-carboxamide	metab_1259	68.9	Level 2	4.9459	5.9098	5.3175	3.3987	4.9975	3.1429	3.3106	4.1658	3.1002	6.2721
pos_1117	Fenamic acid	metab_1262	41.1	Level 3	6.4281	6.4948	6.4606	6.1066	6.6933	4.8593	5.1388	4.5921	4.8382	5.7965
pos_11176	3,5,9-Trihydroxyergost-7-en-6-one	metab_1269	-	Level 4
pos_11183	Physapubenolide	metab_1277	-	Level 4
pos_11185	Glutamine-betaxanthin	metab_1278	-	Level 4
pos_11187	Desacetyllaurenobiolide	metab_1280	0	Level 3	5.5407	4.6019	4.5779	4.983	5.1498	4.3692	4.5528	4.3767	4.3265	4.4455
pos_11188	Threonylproline	metab_1281	-	Level 4
pos_11189	N-Ethylglycine	metab_1282	-	Level 4
pos_11195	Rac-Sitagliptin	metab_1289	-	Level 4
pos_11201	Citreoviridinol A1	metab_1297	-	Level 4
pos_11204	5,6,7,8-Tetrahydro-4-methylquinoline	metab_1299	-	Level 4
pos_11207	4-Hydroxytamoxifen-N-glucuronide	metab_1302	-	Level 4
pos_11208	Phenobarbital	metab_1303	0	Level 3	6.0919	5.3031	4.2515	5.1184	6.2387	4.0428	4.3843	5.0323	4	5.0258
pos_11210	Delphinidin	metab_1305	0	Level 3	6.0597	5.5426	5.615	6.1757	6.0048	5.5554	6.3885	6.1299	6.2984	5.8346
pos_11213	4-Antipyrinecarboxaldehyde	metab_1307	-	Level 4
pos_11214	Threonylvaline	metab_1308	0	Level 3	6.0674	5.1155	5.196	5.5205	4.8351	5.026	4.5588	4.4434	4.1676	4.8427
pos_11221	Ser Glu Leu	metab_1316	75.6	Level 2	5.5733	4.7262	4.888	5.4757	5.3507	4.3666	4.6505	4.8942	4.0193	4.2767
pos_11228	N-alpha-Acetyl-L-lysine	metab_1323	0	Level 3	6.7178	6.1859	6.3184	6.1839	5.7812	5.9351	5.9595	5.9005	5.8127	6.2594
pos_1123	Ganoderic acid G	metab_1325	0	Level 3	3.2043	3.0897	5.1808	5.5167	3.8083	3.4559	6.1754	5.2743	5.7424	7.2506
pos_11230	Threonylserine	metab_1326	-	Level 4
pos_11234	Glutamylvaline	metab_1330	0	Level 3	5.724	5.4284	4.1466	5.4883	5.3951	4.3666	4.7341	4.2638	4.9798	4.189
pos_11235	4-formyl Indole	metab_1331	96.1	Level 1	6.6698	6.2925	6.6171	6.5934	6.4667	6.3388	6.384	6.4022	6.5012	6.3783
pos_11236	Edulitine	metab_1332	0	Level 3	6.1773	5.7897	6.1256	6.1148	5.9738	5.8302	5.8723	5.9017	6.0132	5.8858
pos_11237	Cotinine	metab_1333	0	Level 3	6.3506	6.0008	6.3161	6.2984	6.1585	6.0362	6.0692	6.095	6.21	6.0611
pos_11242	Phenylalanylarginine	metab_1339	-	Level 4
pos_11244	Phenylalanylvaline	metab_1340	0	Level 3	5.5073	5.003	5.7109	3.9016	6.2807	4.4514	2.9853	2.8252	2.7751	3.925
pos_11251	Lactapiperanol C	metab_1347	0	Level 3	5.1053	4.0256	4.2461	4.4713	4.6795	2.7449	3.7625	4.3893	2.7023	3.4643
pos_11257	12a-Hydroxy-3-oxocholadienic acid	metab_1353	0	Level 3	4.9589	3.5185	3.6471	3.7394	3.9634	3.4385	4.1463	4.1639	4.0784	3.5147
pos_11262	Val Leu	metab_1359	65.9	Level 2	7.0282	6.31	6.3105	6.5095	6.5151	6.2472	6.1239	6.2872	6.2402	6.1252
pos_11266	Dihydrocaffeic acid 3-sulfate	metab_1362	-	Level 4
pos_1127	Formononetin methylated	metab_1365	-	Level 4
pos_11275	(R)-3-Hydroxy-5-phenylpentanoic acid	metab_1371	0	Level 3	4.8519	4.7323	5.1436	5.0526	5.1042	5.4776	6.2407	5.6136	6.455	5.9728
pos_11276	Isoleucyl-Valine	metab_1372	0	Level 3	3.5532	3.947	4.612	3.6144	4.123	4.5419	5.9573	3.6291	4.5177	3.4348
pos_11287	8-[(Aminomethyl)sulfanyl]-6-sulfanyloctanoic acid	metab_1384	-	Level 4
pos_1129	Lys His Lys	metab_1387	41.6	Level 3	5.0367	3.4021	3.3282	3.3754	3.7778	4.6275	3.9193	3.7727	4.1318	3.1958
pos_11290	2-(4-Methyl-5-thiazolyl)ethyl formate	metab_1388	-	Level 4
pos_11291	2,6-Dimethoxy-1,4-benzoquinone	metab_1389	0	Level 3	3.3443	4.0188	3.2887	4.5813	3.6888	3.2097	4.5245	4.0877	4.798	5.1982
pos_11296	Methyl 4-[(4-hydroxyoxan-4-yl)methylcarbamoyl]benzoate	metab_1393	38.6	Level 3	5.2986	4.7472	5.0934	4.4914	4.7994	3.9132	5.1637	3.4953	5.1495	4.9604
pos_11298	Jaeschkeanadiol	metab_1395	55.3	Level 2	4.2255	2.772	3.9846	2.9477	4.6759	4.6055	5.92	4.3597	4.1191	4.7334
pos_11299	Dimethyltryptamine	metab_1396	0	Level 3	4.4749	4.5885	4.1779	4.2618	4.3732	4.3155	4.3949	4.3147	4.2785	3.8294
pos_1130	Asp Ala Thr Glu	metab_1398	-	Level 4
pos_11307	Leucylproline	metab_1406	0	Level 3	7.9409	6.2597	7.9954	7.2806	7.3651	6.9276	7.4177	7.2294	6.394	7.0461
pos_11310	Asn Ala Leu	metab_1410	49.6	Level 3	5.1149	4.729	5.179	5.1645	5.3873	4.0807	4.9021	4.8028	4.4734	4.8073
pos_11313	5-Fluorouridine	metab_1413	-	Level 4
pos_11314	Harmalol	metab_1414	68.2	Level 2	5.5684	3.9642	3.6801	3.9265	3.4532	4.3831	4.9787	3.2405	3.1903	3.3092
pos_11317	N-Formyl-L-methionine	metab_1417	-	Level 4
pos_11323	Tryptophyl-Glutamate	metab_1424	0	Level 3	5.3348	4.6744	4.3556	4.4028	6.0024	5.0078	4.5961	4.1543	4.1041	4.2231
pos_11325	Val Ile Ala	metab_1426	60.9	Level 2	5.8972	4.6758	5.2116	5.3217	5.5149	4.3039	4.9072	4.8683	4.3951	4.9939
pos_11328	P-hydroxymexiletine	metab_1429	0	Level 3	6.387	4.8172	4.5706	4.7804	5.5423	4.1397	4.3075	4.1472	4.097	4.4064
pos_11336	20-Trihydroxy-leukotriene-B4	metab_1438	0	Level 3	4.5706	3.2354	4.874	3.4112	5.246	4.6469	3.3231	3.1629	3.5688	3.2316
pos_11338	Thr Val Val	metab_1440	60	Level 2	4.6588	3.5028	5.1256	5.2373	4.5994	1.7767	3.9581	4.7381	4.2421	3.7879
pos_1134	Secologanate	metab_1442	0	Level 3	5.7403	5.7313	6.0482	5.7057	5.3504	3.6136	5.3727	5.4896	4.7115	5.3895
pos_11341	Hydroxyphenylacetylglycine	metab_1444	0	Level 3	5.6395	6.1697	4.4305	5.0984	6.0165	4.3902	5.2188	4.2728	4.2864	5.4341
pos_11343	Corchorusoside D	metab_1446	-	Level 4
pos_11348	Petasitenine	metab_1451	-	Level 4
pos_11349	ONO-2235 ONO 2235 ONO2235 Sorbistat	metab_1452	0	Level 3	4.4465	5.0274	4.6442	4.8084	4.0267	3.8064	4.3994	4.4675	3.7637	3.8827
pos_11351	5'-Methylthioadenosine	metab_1455	77.1	Level 2	6.3929	4.2823	3.9814	6.0402	4.5958	5.119	5.2072	5.3181	7.2242	3.849
pos_11352	Ketosantalic acid	metab_1456	0	Level 3	4.3061	4.1384	4.5667	4.345	4.8965	5.1555	5.0612	2.8824	4.4219	4.7999
pos_11357	Inosine,2',3'-dideoxy-	metab_1461	-	Level 4
pos_11358	Adenine	metab_1462	75.6	Level 2	5.3721	5.139	4.9251	5.2859	4.7155	5.0835	5.0647	5.3172	6.1278	4.8744
pos_1136	LysoPC(6:0/0:0)	metab_1464	0	Level 3	5.4052	4.4014	4.7927	4.7302	4.8369	4.1294	3.9535	4.0217	3.5904	4.498
pos_11361	Asn Asn Phe	metab_1466	-	Level 4
pos_11364	N-Acetyl Mesalazine	metab_1468	75.8	Level 2	3.6555	3.8747	3.4652	3.5124	5.3312	3.2566	3.4243	3.9022	3.2138	3.3327
pos_11368	Pinusolide	metab_1472	-	Level 4
pos_11373	Arg Phe Thr	metab_1477	34	Level 3	3.824	3.5554	1.6353	3.8911	5.806	5.0484	5.535	4.502	2.5439	4.0391
pos_11376	3,4-Methylene suberic acid	metab_1480	0	Level 3	4.9871	5.0292	4.3237	5.6489	5.3738	4.6013	4.1785	3.3715	4.0607	3.729
pos_11379	L-Gulonolactone	metab_1483	0	Level 3	4.891	5.1093	4.8467	4.9556	4.8257	4.9656	5.0116	5.0187	5.04	4.8725
pos_1138	Etonogestrel	metab_1484	0	Level 3	5.6	3.8307	6.3992	5.665	5.2389	6.3039	5.0044	3.1291	3.0789	3.1978
pos_11384	Asp Ile	metab_1489	68.3	Level 2	6.1005	5.2288	5.6152	5.9183	5.3075	5.1305	5.4731	5.2968	5.3052	5.3286
pos_11387	N-(2,4-Dimethylphenyl)formamide	metab_1492	36.8	Level 3	5.1924	4.8309	4.218	4.7185	4.1379	5.312	4.3618	4.271	4.3015	3.8108
pos_11388	Geneticin	metab_1493	0	Level 3	2.0819	1.9683	6.4857	4.2967	5.7388	5.2256	5.2758	5.2133	1.847	6.6585
pos_11392	Humulenol II	metab_1498	-	Level 4
pos_11397	Nomilinic acid	metab_1503	0	Level 3	5.6082	2.4742	4.0459	2.6497	2.6141	2.3945	5.7261	4.5681	2.3519	4.748
pos_11399	Arg Ile Val	metab_1504	82.8	Level 1	5.6411	4.8019	5.0032	5.2064	5.2024	4.489	4.865	4.941	4.4294	4.4125
pos_11400	Teadenol A	metab_1507	-	Level 4
pos_11402	Leucyl-Cysteine	metab_1509	-	Level 4
pos_11407	2-Polyprenyl-3-methyl-5-hydroxy-6-methoxy-1,4-benzoquinone	metab_1514	0	Level 3	4.1179	4.5116	4.1319	5.1271	4.8811	4.0311	4.091	3.9307	3.8805	3.9994
pos_11410	(E)-3-(2,3-Dihydroxyphenyl)-2-propenoic acid	metab_1518	0	Level 3	4.5181	5.2693	4.2412	4.7118	5.3311	4.8721	5.8347	5.0329	5.5691	5.5253
pos_11412	Phenylacetylglycine	metab_1520	0	Level 3	4.0725	4.7697	4.698	4.5046	4.4756	4.6399	5.1579	4.6311	4.9533	5.0995
pos_11413	Ethyladipic acid	metab_1521	0	Level 3	4.221	4.7501	3.9988	3.8992	4.1313	5.1881	3.3661	3.1631	3.7561	3.6232
pos_11416	Corchorifatty acid D	metab_1524	-	Level 4
pos_11417	Cyclocalopin A	metab_1525	0	Level 3	3.79	4.0471	5.0434	5.3938	4.9364	3.693	5.0621	5.1964	4.741	5.0187
pos_11418	D-erythro-Eritadenine	metab_1526	0	Level 3	5.5218	5.9211	5.0226	4.1441	6.5461	4.2376	5.871	4.9403	5.7796	5.8938
pos_11419	Histidylthreonine	metab_1527	0	Level 3	4.4763	4.2845	5.0421	5.1184	3.3751	3.9244	4.2682	3.1624	3.1122	3.2311
pos_11428	Alpha-Muramic acid	metab_1537	-	Level 4
pos_11438	Beta-Guanidinopropionic acid	metab_1548	0	Level 3	5.4177	5.3077	5.7672	5.7693	4.8919	4.9721	5.6814	5.3358	5.1201	5.4807
pos_11439	3'-C-Ethynylcytidine	metab_1549	-	Level 4
pos_11440	Thr Leu	metab_1551	80.3	Level 1	6.3546	5.6616	6.0085	6.0482	5.7864	5.552	5.9042	6.2092	6.4382	5.7591
pos_11442	5-Methyltryptamine	metab_1553	53.4	Level 2	5.3957	5.7632	4.7897	5.6598	4.4697	4.949	5.5714	3.5759	4.4078	5.5236
pos_11445	Simulenoline	metab_1556	0	Level 3	6.0684	5.6481	5.7299	5.4231	2.676	5.6517	6.1026	6.3295	5.429	2.5323
pos_11447	Monic acid	metab_1558	-	Level 4
pos_11449	4-(4-chlorophenyl)-4-hydroxypiperidine	metab_1560	0	Level 3	4.336	4.8739	5.7094	4.4073	3.7146	3.4944	3.6622	3.5019	3.4517	4.8866
pos_11453	3a,21-Dihydroxy-5b-pregnane-11,20-dione	metab_1565	-	Level 4
pos_11456	Ala Ile	metab_1568	52.1	Level 2	6.1733	5.4837	6.1542	6.0973	5.7846	5.386	5.7585	5.9445	5.707	5.6619
pos_11459	L-Aspartic Acid	metab_1571	86.6	Level 1	2.9861	3.1078	2.926	4.5802	2.9376	2.7176	4.1578	5.1442	4.6075	3.0647
pos_11472	Leu Val Thr	metab_1586	36.5	Level 3	5.7657	4.6203	3.8846	5.3566	5.422	5.8448	4.9533	4.9493	4.2928	4.5605
pos_11474	Alanyllysine	metab_1588	0	Level 3	5.7263	4.8837	5.3284	5.3284	5.2312	4.2912	4.2289	4.3198	4.0184	5.2712
pos_11475	Alanylglutamic acid	metab_1589	0	Level 3	4.4357	5.1869	3.8034	4.678	5.1393	4.1517	4.3232	4.0109	4.1504	4.5053
pos_11481	HETERATISINE	metab_1596	-	Level 4
pos_11482	Marasmone	metab_1597	0	Level 3	4.875	5.0277	1.9783	5.0141	5.4539	4.3927	4.7338	2.2834	4.5765	5.589
pos_11483	Gamma-Glutamyl-S-(1-propenyl)cysteine sulfoxide	metab_1598	0	Level 3	3.6705	3.5558	3.6845	4.2324	3.9966	3.5472	5.6066	4.9747	5.0803	4.5062
pos_11486	6-(1-Hydroxyethyl)-2,2-dimethyl-2H-1-benzopyran	metab_1601	0	Level 3	3.5712	4.3373	3.5852	5.4664	4.0795	5.6895	5.7443	3.4183	5.1173	3.4527
pos_11493	2'-Hydroxynicotine	metab_1609	0	Level 3	4.5663	5.0188	4.9982	5.6067	5.2852	4.711	4.8093	4.2981	4.29	4.6017
pos_11501	2-[Octahydro-4,7-dimethyl-1-oxocyclopenta[c]pyran-3-yl]nepetalactam	metab_1619	0	Level 3	4.4464	4.4491	3.8209	3.8681	5.8393	4.0537	4.3049	3.6197	3.5695	3.6884
pos_11510	Asp Leu	metab_1629	74.4	Level 2	6.1924	5.0112	5.4277	5.6884	5.1338	5.5673	5.3086	6.0035	5.4328	5.3745
pos_1152	Ile Ile	metab_1639	41.6	Level 3	6.428	5.4871	6.1694	6.2774	6.0459	6.2745	6.0834	6.124	6.0003	5.9321
pos_11521	Thymol Sulfate	metab_1641	-	Level 4
pos_11526	Methyl helianthenoate A glucoside	metab_1645	0	Level 3	6.5836	4.7569	4.9674	5.6147	3.9774	4.532	4.3466	4.908	4.6853	3.8034
pos_11531	Austin	metab_1650	-	Level 4
pos_11535	O-Desmethyl-lacosamide	metab_1654	0	Level 3	3.77	4.8925	6.2505	7.2189	6.2467	3.5753	3.7431	3.5828	3.5326	3.6516
pos_1154	Val-Val-OH	metab_1659	40.9	Level 3	6.4393	5.7718	5.1997	5.6903	5.8629	5.1781	5.333	5.0345	5.1152	4.2914
pos_11541	Piperalol	metab_1661	0	Level 3	5.1018	5.2114	3.4656	5.1471	5.8569	4.3099	5.1051	4.5659	4.6355	5.7824
pos_11549	Panthenol	metab_1669	73.7	Level 2	3.8463	5.3475	3.8603	3.9075	3.8718	4.2192	4.3773	4.1901	3.9512	3.7278
pos_1155	Eremopetasinorone A	metab_1670	0	Level 3	4.9118	4.258	3.8415	4.6742	4.3117	4.5306	6.0424	4.1708	4.2983	3.8259
pos_11555	Inosine pyruvate	metab_1675	-	Level 4
pos_11557	7-Methylguanosine	metab_1677	0	Level 3	4.4551	6.0663	4.0784	4.1256	4.6711	3.8697	4.0374	3.8771	3.8269	3.9459
pos_11565	Ser Lys Val Glu	metab_1685	-	Level 4
pos_11566	1,4-Ipomeadiol	metab_1686	-	Level 4
pos_11568	4'-Azidocytidine	metab_1688	0	Level 3	5.2101	3.1748	4.8541	4.9321	4.5067	4.4188	3.0962	5.2484	2.8859	3.0047
pos_1157	3b,6a-Dihydroxy-alpha-ionol 9-[apiosyl-(1->6)-glucoside]	metab_1690	0	Level 3	3.5835	3.4688	3.5974	4.5109	5.1011	3.8267	6.395	3.3962	3.7243	4.5871
pos_11572	(9Z,11R,12S,13S,15Z)-12,13-Epoxy-11-hydroxy-9,15-octadecadienoic acid	metab_1693	0	Level 3	6.2237	4.4912	3.9452	4.5764	5.6749	4.5744	4.5787	3.744	3.6938	4.7504
pos_11574	Lysylthreonine	metab_1695	-	Level 4
pos_11575	1-[2-(benzylamino)-2-oxoethyl]piperidine-4-carboxamide	metab_1696	68.1	Level 2	5.0038	4.7651	5.3532	4.3216	4.3527	2.3721	2.5393	2.3796	2.3296	2.7372
pos_11580	Tyrosyl-Alanine	metab_1702	0	Level 3	5.2191	5.7696	4.5172	4.6827	5.2487	4.9797	0.9248	1.3996	0.7453	5.1837
pos_11581	Ala Leu Thr	metab_1703	57.4	Level 2	5.6854	3.9664	4.7184	5.2205	5.227	4.3541	4.5776	5.261	4.9983	3.9626
pos_11584	5'-O-Methylmelledonal	metab_1706	-	Level 4
pos_11585	Succinyladenosine	metab_1707	-	Level 4
pos_11595	Isoleucyl-Gamma-glutamate	metab_1718	0	Level 3	5.344	4.7849	4.9808	4.8526	4.9866	4.5432	4.3683	4.8059	4.5304	4.2767
pos_11596	ALANYL-dl-LEUCINE	metab_1719	43.4	Level 3	6.2885	5.5179	5.8244	5.9505	5.8209	5.19	5.3285	5.6699	5.4854	5.3154
pos_116	3-Ketocholanic Acid	metab_1723	40.9	Level 3	6.1067	5.994	6.0472	6.6404	6.8214	3.8894	4.8484	4.505	3.7938	4.0174
pos_1160	Corey PG-Lactone Diol	metab_1724	55.1	Level 2	6.4471	5.0454	4.5239	5.5737	4.0985	3.51	5.424	4.4866	4.6359	3.415
pos_11601	Asn Leu	metab_1726	76.2	Level 2	6.3193	5.4563	5.5895	5.8436	5.7849	5.5259	5.3331	5.6354	5.6699	5.2831
pos_11602	O-Desmethylnaproxen	metab_1727	-	Level 4
pos_11603	Xi-2,3-Dihydro-3,5-dihydroxy-6-methyl-4H-pyran-4-one	metab_1728	0	Level 3	5.4746	5.6059	4.7744	5.4815	5.8127	5.1888	5.0244	4.8685	5.0946	5.2315
pos_11604	Diphenylmethane-2,2'-diisocyanate	metab_1729	-	Level 4
pos_11605	Val Tyr	metab_1730	35.7	Level 3	6.0638	5.8964	5.8863	5.8992	6.3185	5.3885	5.6971	5.8005	5.6847	5.7638
pos_11608	5-Aminosalicylic Acid	metab_1733	37.1	Level 3	5.4595	6.4462	4.9671	5.0029	4.8061	4.4205	4.4058	4.4662	4.5236	4.4683
pos_11609	1-(4-ethoxy-3-methylphenyl)sulfonyl-N-methylpiperidine-3-carboxamide	metab_1734	-	Level 4
pos_11610	Histidyltryptophan	metab_1736	-	Level 4
pos_11613	Alanylleucine	metab_1739	0	Level 3	4.327	4.4092	6.4219	6.2066	5.2543	1.2421	4.1691	1.2491	1.2019	3.6922
pos_11615	5-Hydroxy-L-tryptophan	metab_1741	0	Level 3	5.2748	5.3122	5.225	4.8385	5.408	5.4946	4.5745	5.2524	5.5774	5.1086
pos_11622	Dihydro-3-hydroxy-4,4-dimethyl-2(3H)-Furanone	metab_1748	0	Level 3	5.4219	5.8003	5.5149	5.332	5.4909	5.5099	4.915	5.0086	5.482	5.1302
pos_11629	Withaperuvin E	metab_1755	0	Level 3	4.1507	4.3006	5.8895	4.2119	4.3562	3.956	4.2307	5.6084	6.7632	4.0322
pos_1163	1-(2-chlorophenyl)sulfonyl-4-(3-propan-2-yl-1,2,4-triazol-4-yl)piperidine	metab_1756	55.5	Level 2	4.3085	4.2342	3.9974	3.8835	4.2113	3.7212	4.7215	4.5916	4.432	3.7073
pos_11634	Epsilon-(Carboxymethyl)lysine	metab_1761	0	Level 3	5.4561	5.5459	4.6727	5.1431	5.8055	6.2341	5.7781	5.7417	5.8172	5.0532
pos_11640	6-[3-(carboxymethyl)phenoxy]-3,4,5-trihydroxyoxane-2-carboxylic acid	metab_1768	-	Level 4
pos_11641	O-Adipoylcarnitine	metab_1769	0	Level 3	3.129	5.013	4.0933	4.5466	5.1931	5.523	5.5897	5.2178	5.3874	4.7623
pos_11642	Serotonin	metab_1770	90.3	Level 1	4.6851	4.9842	5.7505	4.9195	5.1759	4.5453	3.8728	4.4705	4.3296	5.4872
pos_11643	Bemegride	metab_1771	0	Level 3	6.1844	5.3389	6.0487	5.2856	5.2252	5.748	6.5186	5.9916	4.9653	5.7053
pos_11644	3-Methyl-1-phenyl-1-butanone	metab_1772	62.9	Level 2	5.3778	5.398	5.4704	5.3908	5.4864	5.0242	5.2373	5.1219	5.2176	5.1772
pos_11650	4,5-Dihydro-drospirenone-3-sulfate	metab_1779	0	Level 3	6.5746	4.4471	5.5085	6.594	4.5874	5.3355	4.7378	6.5284	5.259	4.4433
pos_11658	Ethyl-4-hydroxymethyl-3(2H)-Furanone	metab_1787	0	Level 3	5.8932	5.7995	5.9279	5.895	5.8862	5.3723	5.6726	5.4937	5.6244	5.7219
pos_11661	Galactosyl hydroxylysine	metab_1791	-	Level 4
pos_11662	Geldanamycin	metab_1792	0	Level 3	3.3711	5.8661	3.3851	3.4323	6.4704	5.0687	5.3752	4.1487	3.1337	3.2526
pos_11664	(1a,5b,6a)-7-Protoilludene-1,5,6,14-tetrol 14-(2,4-dihydroxy-6-methylbenzoic acid)	metab_1794	0	Level 3	5.9413	5.9545	6.1241	5.9914	6.1916	5.7795	5.7162	6.0137	4.7138	6.0227
pos_11666	Sambucus nigra Degraded cyanogenic glycosides (2'-Epimer)	metab_1796	-	Level 4
pos_11672	Valylproline	metab_1803	0	Level 3	7.1459	5.5852	7.3665	6.3787	6.4445	6.7232	6.9386	6.7313	5.7731	5.8844
pos_11675	3-Indolebutyric acid	metab_1806	-	Level 4
pos_11676	Homomethionine	metab_1807	0	Level 3	4.0424	3.1955	2.6254	3.4377	2.7215	2.8097	6.018	2.8096	2.9607	2.1338
pos_11684	Hydroxylated N-acetyl desmethyl frovatriptan	metab_1816	0	Level 3	4.6594	4.7474	2.2934	4.0575	5.9777	3.0558	3.0633	3.6515	3.2185	2.1617
pos_11685	Cuscohygrine	metab_1817	-	Level 4
pos_11687	3-Hydroxymelatonin	metab_1819	0	Level 3	5.3819	4.9982	5.1968	5.9859	5.1687	5.6583	3.9396	3.7794	3.8371	4.6426
pos_11691	N-(2,6-Dimethylphenyl)-2-Hydroxyacetamide	metab_1824	58.2	Level 2	5.5872	5.705	5.0132	5.5848	6.1386	5.0478	4.8055	4.9925	5.012	5.039
pos_11698	Glutamylserine	metab_1831	0	Level 3	4.1474	5.4819	4.939	4.1434	4.27	4.9246	3.8082	3.6479	3.5977	3.7166
pos_11702	6-Dimethylaminopurine	metab_1837	53.6	Level 2	5.9175	5.8959	6.0125	5.9435	4.733	5.2972	5.0127	5.4492	4.857	3.8108
pos_11711	Lys Leu Glu	metab_1844	-	Level 4
pos_11716	Beta-D-Fructofuranosyl-(2,1)-beta-D-Fructofuranose	metab_1848	-	Level 4
pos_11717	(Z)-2-Methyl-2-butene-1,4-diol 4-O-beta-D-Glucopyranoside	metab_1849	0	Level 3	4.8032	5.3761	3.3546	3.9955	5.7914	4.9118	3.7704	4.0819	4.0864	6.3348
pos_11718	3'-Hydroxyamobarbital	metab_1850	0	Level 3	5.2979	4.757	4.3165	5.7439	5.5268	5.3757	4.6745	5.4353	3.0559	4.1678
pos_11719	Hydroxylupanine	metab_1851	42.6	Level 3	4.2849	4.2847	5.1587	4.3627	5.1573	5.417	4.5316	4.0977	4.0475	5.1828
pos_11722	1,3-Benzodioxole-5-carboxaldehyde, 6-methoxy-	metab_1855	-	Level 4
pos_11724	Sesamolinol 4'-O-b-D-glucosyl (1->6)-O-b-D-glucoside	metab_1857	-	Level 4
pos_11725	Chromomycin a3	metab_1858	-	Level 4
pos_11731	Arginylproline	metab_1865	0	Level 3	5.2738	4.9961	5.2081	6.0036	5.5868	6.7506	7.1742	5.0999	5.2376	6.882
pos_11734	7-Aminomethyl-7-carbaguanine	metab_1868	0	Level 3	4.5144	4.6246	4.75	4.6881	4.1275	4.3749	5.8227	5.433	6.188	4.5025
pos_11740	PS(20:5(5Z,8Z,11Z,14Z,17Z)/20:1(11Z))	metab_1875	-	Level 4
pos_11742	Aesculin	metab_1877	0	Level 3	4.2142	4.0996	4.6424	4.2754	4.5825	5.4694	5.8647	4.5713	4.553	4.0958
pos_11746	Ixocarpalactone B	metab_1881	-	Level 4
pos_11747	Lys Ser Asp Asp	metab_1882	33.7	Level 3	5.4273	6.7235	4.8508	2.4114	4.3998	2.1568	4.6909	3.5669	2.1144	2.2326
pos_11749	7-Hydroxy-6-methyl-8-ribityl lumazine	metab_1884	0	Level 3	5.8853	4.7441	4.5796	3.9934	4.4718	4.358	5.1736	3.5388	4.0136	5.1746
pos_11757	7-Methylxanthine	metab_1893	-	Level 4
pos_11760	Glutaminyltyrosine	metab_1897	0	Level 3	5.3128	5.7464	3.8056	4.6948	6.1176	4.8213	3.9243	4.4359	3.8049	4.3361
pos_11762	Val Leu Arg	metab_1899	50.5	Level 2	4.8855	3.641	5.3723	5.4116	4.9988	4.2937	4.4862	4.4241	3.5183	3.6372
pos_11765	Kynuramine	metab_1902	0	Level 3	4.6627	5.2271	4.7653	4.8402	5.0892	4.9325	4.5267	4.7125	4.7407	4.8824
pos_11770	Seryllysine	metab_1908	-	Level 4
pos_11771	Leonuriside A	metab_1909	0	Level 3	3.7088	4.6238	3.7227	3.77	4.3308	4.8608	4.5298	3.5376	3.4714	4.236
pos_11772	Dihydrolipoate	metab_1910	0	Level 3	4.4035	3.9144	4.7112	4.4601	3.8522	2.1294	2.2962	2.1368	2.087	2.2051
pos_11778	Hydroxocobalamin	metab_1916	-	Level 4
pos_11784	Aspartyl-Leucine	metab_1923	0	Level 3	5.7207	6.0852	4.832	5.2223	5.9697	4.8308	4.8346	4.6411	4.057	4.2434
pos_11791	Alanylarginine	metab_1931	0	Level 3	5.2946	5.0206	3.7756	3.3666	4.4716	5.242	4.2665	4.8239	4.1027	5.0284
pos_11792	8-Hydroxy-7-methylguanine	metab_1932	0	Level 3	5.9291	5.6491	5.8063	5.7211	0.4392	5.1021	5.9716	5.7349	5.9746	5.7541
pos_11803	Val Leu His	metab_1945	95.4	Level 1	5.7083	3.7691	4.7134	3.945	5.0471	4.4126	4.469	4.659	3.7019	3.7914
pos_11805	1-Cyano-2-hydroxy-3-butene	metab_1947	0	Level 3	3.8056	4.1904	3.8196	5.4173	3.9205	3.6109	3.7786	3.6183	3.5682	3.6871
pos_11812	1-(beta-D-Ribofuranosyl)-1,4-dihydronicotinamide	metab_1955	0	Level 3	5.9077	5.9103	5.9338	5.8093	6.0173	6.3942	6.937	6.9149	6.7453	5.8707
pos_11815	Sulfamethoxazole N1-glucuronide	metab_1958	-	Level 4
pos_11818	Arginylthreonine	metab_1961	0	Level 3	4.2235	3.5534	4.0048	3.9297	5.0158	4.4466	4.3396	3.4808	3.4307	4.0407
pos_11821	Prolyl-Threonine	metab_1964	0	Level 3	4.5579	4.6998	4.9699	4.6286	4.8858	4.3851	4.6473	4.158	4.1647	4.9007
pos_11831	Thymidine	metab_1975	0	Level 3	3.329	3.2964	4.052	3.3902	3.3546	4.3786	4.5151	5.2993	5.3972	4.0405
pos_11837	Asp Ile Arg	metab_1981	62.4	Level 2	5.7169	4.7472	5.3203	5.6172	5.3199	4.7509	5.1702	4.99	5.1869	4.9241
pos_11840	Cis-p-Coumaric acid	metab_1985	0	Level 3	4.4271	4.7398	3.2356	4.7573	4.5382	3.3465	3.2135	3.5999	4.0375	3.582
pos_11844	Tafluprost free acid	metab_1989	0	Level 3	6.0173	5.3752	4.2644	4.6743	6.2578	4.9632	4.9307	4.8365	4.4041	4.8829
pos_1185	3-O-Feruloylquinic acid	metab_1995	89.6	Level 1	4.0135	2.1914	2.2922	3.2296	2.3037	2.0849	4.3026	3.2994	2.5859	2.1605
pos_11852	(+/-)-Aegeline	metab_1998	-	Level 4
pos_11857	Methionyl-Glycine	metab_2003	-	Level 4
pos_11860	Lyciumoside III	metab_2007	-	Level 4
pos_11865	Cinncassiol D1 glucoside	metab_2012	0	Level 3	4.7155	5.9186	3.4443	5.5835	5.7	3.2357	3.4034	3.2432	3.193	3.3119
pos_11867	2-Amino-5-Hydroxybenzoic Acid	metab_2014	43	Level 3	4.9756	6.0137	5.6081	5.1123	5.4873	4.8183	5.1212	4.9374	5.0733	5.4265
pos_11868	Biotripyrrin-a	metab_2015	0	Level 3	3.0686	2.954	5.1436	3.1297	3.0941	5.5172	4.9762	5.0523	2.8314	5.0405
pos_11869	Ophthalmic acid	metab_2016	0	Level 3	6.3405	6.2725	6.2687	6.3048	5.7664	6.0331	6.0307	5.4453	6.0566	5.9733
pos_1187	Momilactone B	metab_2017	0	Level 3	5.4439	5.3673	5.8246	5.6917	5.4592	4.2734	3.5379	4.1784	3.3275	4.4089
pos_11871	5-Methylcytosine	metab_2019	34.9	Level 3	5.6672	5.7055	5.8896	5.8912	5.2348	5.4931	5.1946	5.1779	4.908	5.4667
pos_11876	N-Benzyloxycarbonylglycine	metab_2024	51	Level 2	5.5118	5.6929	5.4455	5.6464	6.0645	5.0061	5.3749	5.4295	5.4028	5.5147
pos_11882	Glycyl-Tryptophan	metab_2031	0	Level 3	5.8478	4.6452	6.302	6.9342	4.758	5.2889	5.8714	5.2135	4.6233	4.4716
pos_11884	Neuraminic acid	metab_2033	0	Level 3	4.966	4.9407	4.8262	4.7641	5.5224	5.2234	4.4882	3.8347	3.1084	4.5355
pos_11886	(S)-2-Aceto-2-hydroxybutanoic acid	metab_2035	0	Level 3	5.834	5.615	5.371	5.5278	6.0586	5.1797	5.3815	5.3473	5.3285	5.5199
pos_11889	4-(Methylnitrosamino)-1-(3-pyridyl)-1-butanol glucuronide	metab_2038	-	Level 4
pos_11893	Tryptophyl-Methionine	metab_2043	0	Level 3	5.2669	6.1916	3.8914	6.3399	5.0728	4.0264	4.455	2.4558	2.4058	3.6204
pos_11899	His Pro Gln	metab_2048	49.4	Level 3	4.5186	4.5566	6.3705	4.5046	5.6276	5.7556	6.3423	3.8113	4.3816	6.102
pos_11905	Lys Ala Ile	metab_2055	53.3	Level 2	5.9227	4.9424	5.2706	5.5512	5.2739	3.2809	4.7578	5.1428	4.8011	4.6948
pos_11907	5-Methyldeoxycytidine	metab_2057	0	Level 3	5.5904	5.5515	4.4726	5.6752	6.7041	4.705	5.2855	4.2714	4.2212	4.854
pos_11909	N2-Acetylornithine	metab_2059	0	Level 3	5.1974	5.6491	4.9814	4.9553	5.4511	4.453	4.8066	5.3034	4.5387	4.6062
pos_11911	LysoPI(20:4(5Z,8Z,11Z,14Z)/0:0)	metab_2062	0	Level 3	3.9683	3.8536	3.9823	4.0295	3.9939	3.7736	5.3355	5.6709	6.6481	3.8498
pos_11913	3-Hydroxylidocaine	metab_2064	-	Level 4
pos_11918	Suberylglycine	metab_2068	0	Level 3	5.4339	5.9411	5.6013	5.4929	6.3034	5.3597	5.4618	5.0778	5.2471	5.6681
pos_11921	1-Methylhypoxanthine	metab_2072	0	Level 3	6.1501	6.26	6.35	6.2992	5.99	5.5001	5.9353	5.7671	6.512	5.9954
pos_11929	Glu Val Thr	metab_2079	65	Level 2	5.2884	4.3046	4.4333	5.176	5.024	4.2246	4.3924	5.8956	4.5149	4.3008
pos_11931	Salicyluric acid	metab_2082	0	Level 3	5.4518	5.3434	5.7545	5.3821	5.3725	5.339	5.4991	5.3048	5.5168	5.4573
pos_11939	Leu Asn Thr	metab_2090	61	Level 2	4.8581	3.5682	4.1625	5.3157	4.0552	4.9843	5.5012	5.2952	5.4587	5.2092
pos_11944	Neotussilagine	metab_2096	0	Level 3	7.3437	6.356	6.9858	6.4753	7.137	6.8848	6.0512	4.7071	5.1528	6.3245
pos_11952	Diethylcarbamazine N-oxide	metab_2104	0	Level 3	5.1509	5.4404	4.6786	5.1643	5.6812	4.89	4.6376	4.4773	4.4271	4.5461
pos_11959	Oxypinnatanine	metab_2111	0	Level 3	5.5079	5.4805	3.4786	3.8661	5.1825	3.81	3.9259	3.6866	3.2272	5.2565
pos_11962	Tetrahydroneopterin	metab_2115	-	Level 4
pos_11966	Isoleucyl-Threonine	metab_2119	0	Level 3	6.3094	5.3533	5.4587	5.586	6.3077	4.666	5.2323	5.2855	4.963	5.023
pos_11967	4,4'-Thiodianiline	metab_2120	34.3	Level 3	4.0499	4.1724	3.1716	3.3947	3.6697	5.6016	4.7437	2.9705	2.9204	3.0392
pos_11970	Gamma-Glutamylalanine	metab_2124	0	Level 3	4.2637	4.5572	2.896	4.4711	4.6787	3.8017	4.0027	2.6951	3.6106	3.9557
pos_11971	Ile Arg	metab_2125	46.5	Level 3	6.219	5.3406	5.6242	5.5624	5.5837	5.4005	5.438	5.4402	5.1699	6.0427
pos_11973	LL-2,6-Diaminopimelic Acid	metab_2127	-	Level 4
pos_11978	Tyramine glucuronide	metab_2131	0	Level 3	5.7915	5.3882	5.3631	5.0966	5.5008	2.0426	3.5592	2.05	2.0003	3.8871
pos_11983	Ajugose	metab_2137	-	Level 4
pos_1199	Phaeophorbide b	metab_2144	-	Level 4
pos_11994	Arabinofuranosylthymine	metab_2149	0	Level 3	5.0028	5.3553	5.8419	5.4807	5.1653	4.7818	5.1825	4.7703	4.8465	4.9931
pos_120	Tauroursodeoxycholic acid	metab_2156	0	Level 3	7.0556	6.4465	6.5602	6.6478	7.1988	6.3724	6.249	6.1417	6.0075	7.0106
pos_12000	Mannan	metab_2158	-	Level 4
pos_12001	L-cis-3-Amino-2-pyrrolidinecarboxylic acid	metab_2159	0	Level 3	3.165	6.1528	3.6554	5.6685	5.2176	2.9704	3.1381	2.9779	2.9278	3.0466
pos_12028	Hydroxypropyl cellulose	metab_2186	-	Level 4
pos_12036	Glutaminylproline	metab_2195	0	Level 3	6.016	4.9384	5.4415	5.369	5.6059	6.5092	4.3946	5.0736	5.1085	4.9653
pos_12037	L-trans-5-Hydroxy-2-piperidinecarboxylic acid	metab_2196	-	Level 4
pos_12040	Tyramine-O-sulfate	metab_2200	-	Level 4
pos_12043	Norleucine	metab_2203	65.4	Level 2	8.7613	8.5301	8.7446	8.7433	8.7777	8.0574	8.5179	8.1362	8.1894	8.5687
pos_1205	6-[4-(2-carboxyethyl)phenoxy]-3,4,5-trihydroxyoxane-2-carboxylic acid	metab_2210	0	Level 3	2.3355	3.3756	6.1185	4.572	2.3609	2.1419	2.3087	2.1493	4.2402	2.2176
pos_12055	3-Methyluridine	metab_2216	0	Level 3	3.8925	5.1607	5.4872	4.891	4.4792	3.5835	3.7512	3.5909	3.5407	3.6597
pos_12058	Ser Leu	metab_2219	56.3	Level 2	6.4212	5.8392	6.0848	6.1071	6.1126	5.418	5.7302	5.9947	5.66	5.7169
pos_12065	Glutarate semialdehyde	metab_2227	0	Level 3	6.1601	5.8561	5.8038	5.743	5.7162	6.385	5.8041	5.8535	6.0148	5.68
pos_12068	Hydroxyprolyl-Valine	metab_2230	0	Level 3	5.6818	6.576	5.3965	6.2272	5.9833	6.2562	5.5808	7.0188	6.6201	5.855
pos_1207	Isorhamnetin 3-rutinoside-7-glucoside	metab_2231	-	Level 4
pos_12071	N-a-Acetyl-L-arginine	metab_2233	0	Level 3	5.855	4.7654	5.1374	4.6419	5.2216	7.0275	5.7559	4.8959	5.6629	5.5168
pos_12074	Gln Val	metab_2236	79.1	Level 2	6.2326	4.2619	4.9317	5.4045	5.6507	4.1819	4.3497	4.8114	4.7533	4.2581
pos_12082	Glutamylarginine	metab_2244	0	Level 3	6.0907	5.5252	5.9836	6.0049	5.7957	4.2247	5.0316	5.0783	4.182	5.6049
pos_12085	1,4-Benzothiazine-O-quinonimine	metab_2247	-	Level 4
pos_12089	2-benzylsulfanyl-N-[5-tert-butyl-2-(2-hydroxyethyl)pyrazol-3-yl]acetamide	metab_2251	-	Level 4
pos_1210	Abu-Abu-OH	metab_2264	43.6	Level 3	5.6825	2.3467	4.3916	5.1274	4.1615	4.0137	2.4341	2.2745	2.2246	3.271
pos_12102	4-Hydroxybenzaldehyde	metab_2267	87.7	Level 1	7.0058	6.7095	7.0283	6.4597	6.9917	4.8511	6.5336	6.1659	5.8801	6.7986
pos_12112	Omega-Salicoyisalicin	metab_2278	-	Level 4
pos_12116	Gly Ile Lys	metab_2282	66.1	Level 2	6.4919	3.841	5.5323	5.9543	5.7549	4.8811	5.1735	4.5311	3.7183	3.8372
pos_12119	Casuarine 6-alpha-D-glucoside	metab_2285	0	Level 3	6.1432	3.1648	5.8333	3.3407	4.0301	4.9831	5.1084	4.5318	4.3117	3.1611
pos_12121	Uridine	metab_2288	58.1	Level 2	5.2382	4.1137	4.6121	5.9089	4.8735	4.5328	3.8299	4.1833	4.8117	3.7384
pos_12123	His Leu	metab_2290	76.5	Level 2	6.4062	5.0873	5.8521	5.7279	5.5927	5.7427	5.7346	5.6292	5.5998	5.9419
pos_12125	Gamma-Aminobutyric acid-betaxanthin	metab_2292	-	Level 4
pos_12127	Cis,cis-Muconic acid	metab_2294	54.7	Level 2	5.5742	5.8252	5.6098	5.6346	5.5359	5.6467	5.6973	5.8176	5.7528	5.5522
pos_12129	DL-Ornithino-L-alanine	metab_2296	0	Level 3	4.6211	4.8619	4.2862	5.1966	4.8336	5.2992	4.2452	4.0849	4.0347	4.9837
pos_12134	Dihydroferulic acid 4-O-sulfate	metab_2302	-	Level 4
pos_12135	Tricholomic acid	metab_2303	0	Level 3	4.487	3.4946	5.596	6.2909	3.3472	4.5213	5.6092	3.1345	5.0176	5.8535
pos_12140	4-Hydroxy-2-oxobutanoic acid	metab_2309	0	Level 3	3.183	4.0301	4.7024	4.9561	3.2085	2.9961	3.1561	3.7069	3.6658	4.2601
pos_12144	Beta-D-3-[5-Deoxy-5-(dimethylarsinyl)ribofuranosyloxy]-2-hydroxy-1-propanesulfonic acid	metab_2313	-	Level 4
pos_12147	N2-Acetyl,n6-methyllysine	metab_2316	0	Level 3	5.1389	5.3661	5.2097	5.5465	5.8721	5.2879	5.3465	4.0556	4.2018	5.5073
pos_12154	3-Isopropenylpentanedioic acid	metab_2324	0	Level 3	6.1838	6.2811	6.1689	6.2732	6.3754	6.5157	6.0588	5.1826	5.742	5.9453
pos_12156	Dihydromaleimide beta-D-glucoside	metab_2326	0	Level 3	5.7721	4.2332	3.8753	5.7799	5.2168	4.0881	3.8343	3.674	3.6238	3.7428
pos_12157	Imidazolepropionic acid	metab_2327	0	Level 3	6.2429	6.5164	5.7372	6.3746	6.4149	5.1156	5.8577	4.0359	4.0295	5.3762
pos_1216	(3E,5Z)-3,5-Octadien-1-ol	metab_2329	0	Level 3	5.4916	5.8362	5.9037	5.6205	5.7559	5.9196	5.869	5.8092	5.8719	5.5353
pos_12168	Histamine	metab_2337	58.9	Level 2	4.569	5.0174	5.654	4.7	5.0352	5.2106	4.9485	4.7067	3.5749	4.1535
pos_12175	Vaccenic acid	metab_2344	58.2	Level 2	6.2113	6.5916	6.6507	6.4236	6.3282	6.3505	6.2834	6.8017	6.6311	6.2657
pos_12178	Maltotetraose	metab_2347	64.1	Level 2	2.3817	2.2675	2.3956	2.4426	2.4071	2.188	4.4489	6.0936	5.8146	2.2637
pos_1219	Gln Leu Leu	metab_2358	63.8	Level 2	5.6236	4.413	5.3183	5.5906	5.0536	4.4897	5.3075	5.0613	4.8949	4.9866
pos_12198	N2-gamma-Glutamylglutamine	metab_2366	0	Level 3	5.5058	5.5827	3.8541	5.1464	5.4029	4.4653	4.9376	3.6529	3.6027	5.7669
pos_12209	2-(acetylamino)-1,5-anhydro-2-deoxy-3-O-b-D-galactopyranosyl-D-arabino-Hex-1-enitol	metab_2378	-	Level 4
pos_12212	Aspartyl-Proline	metab_2382	0	Level 3	6.3964	5.5857	6.9107	6.023	5.6717	6.2915	6.3409	6.2488	5.5228	5.8708
pos_12232	Aspartyl-Isoleucine	metab_2404	0	Level 3	6.3836	5.8941	7.0225	6.6462	6.3671	7.2814	6.175	5.1462	5.6775	6.7213
pos_12240	Lacto-N-fucoheptaose	metab_2411	-	Level 4
pos_12241	(3-ethyl-3-hydroxy-7-azaspiro[3.5]nonan-7-yl)-thiophen-2-ylmethanone	metab_2412	62.1	Level 2	5.9992	5.1601	5.0023	5.3933	5.0238	5.6514	5.2054	4.6206	4.5704	5.3485
pos_12243	Cysteinylhydroxyproline	metab_2414	-	Level 4
pos_12246	Dhurrin 6'-glucoside	metab_2417	-	Level 4
pos_12259	1,2,3-Trihydroxybenzene	metab_2430	53.7	Level 2	6.6096	6.8172	6.6017	6.5874	6.5886	6.5162	6.5458	6.9441	6.745	6.6188
pos_12262	Melezitose	metab_2434	81	Level 1	4.0922	3.9775	4.1062	4.1534	4.1177	3.9621	4.0652	4.6999	3.8548	4.0689
pos_1227	Glu Ile Leu	metab_2441	62.9	Level 2	5.497	4.9153	5.2071	5.6445	5.3168	4.5957	4.8885	5.1588	4.8023	5.0846
pos_12273	Val Arg	metab_2445	59.8	Level 2	6.5786	4.8275	4.3968	5.6355	5.9844	5.0943	3.8097	4.3987	5.0623	3.7182
pos_12285	4-Methylpyrimidine	metab_2456	61.6	Level 2	4.6972	4.4203	5.3682	4.6325	4.7051	4.994	4.8547	4.3062	4.3459	4.3131
pos_12289	Lacto-N-tetraose	metab_2459	-	Level 4
pos_1229	Solacauline	metab_2460	0	Level 3	6.5242	5.4597	7.0393	4.222	6.695	3.9462	4.4573	2.1486	2.0988	6.6512
pos_12295	5-Aminopentanoic acid	metab_2465	81.4	Level 1	8.2141	8.0306	8.2587	8.279	8.2042	8.1185	8.216	7.6205	7.9352	8.1401
pos_12296	1,2-Benzoquinone	metab_2466	0	Level 3	4.8995	4.6716	4.5636	4.2183	4.5974	4.9739	5.161	5.9994	5.5254	4.1936
pos_12297	1-(3-Methyl-2-butenoyl)-6-apiosylglucose	metab_2467	-	Level 4
pos_12302	Pyrrolidine	metab_2474	0	Level 3	7.3471	7.0357	7.2963	7.1927	7.2581	6.6985	7.1523	6.6614	6.6899	7.0341
pos_1232	2',3,5-Trihydroxy-5',7-dimethoxyflavanone	metab_2492	0	Level 3	0.4837	0.4101	0.4931	5.2615	0.501	2.8271	2.5025	3.3766	3.9117	0.4078
pos_12334	4-Hydroxycitrulline	metab_2506	-	Level 4
pos_12359	METHACHOLINE	metab_2533	36.7	Level 3	8.0314	7.6689	7.7614	7.3221	7.7712	6.7906	7.8095	4.3832	4.7448	7.4827
pos_12361	BICINE	metab_2536	50.7	Level 2	5.5652	5.5592	5.3173	5.3283	5.6603	5.6629	5.68	6.1018	5.5118	5.4462
pos_12374	Diglykokoll	metab_2549	46.3	Level 3	6.4813	6.5032	6.6313	6.7995	6.1052	6.3918	6.1899	5.7641	6.6335	5.7266
pos_12375	DL-Homoserine	metab_2550	68.8	Level 2	6.3714	6.3843	6.5409	6.5362	6.5952	6.1538	6.3668	6.5836	6.305	6.2095
pos_12379	Pro Arg	metab_2553	56.8	Level 2	6.4558	5.7417	6.4497	6.1182	5.9232	6.0968	6.5657	6.5636	6.2185	5.7379
pos_1238	Magnoflorine	metab_2554	0	Level 3	5.2447	4.2777	5.1626	5.9128	4.927	4.9211	4.3494	3.5961	3.5459	5.0824
pos_12383	Lacto-n-fucopentaose I	metab_2558	-	Level 4
pos_12386	L-Proline	metab_2560	96.9	Level 1	7.7693	7.6437	7.7591	7.8112	8.0328	7.2538	7.4054	7.6065	7.4671	7.5442
pos_12395	Aspartylhydroxyproline	metab_2570	-	Level 4
pos_12407	N1,N12-Diacetylspermine	metab_2582	66.4	Level 2	6.6714	3.8843	6.9088	6.0274	4.0246	6.6536	7.1419	5.4405	6.0309	5.4712
pos_12408	(3beta,6beta)-Furanoeremophilane-3,6-diol	metab_2583	0	Level 3	4.6997	5.1956	5.0415	4.9402	5.3979	5.7897	6.4718	4.5124	4.4622	5.0974
pos_12410	D-manno-2-Heptulose	metab_2586	0	Level 3	5.9452	5.3753	4.9876	4.9813	4.7482	5.5221	4.6394	5.7905	5.0091	5.7249
pos_12412	Argininic acid	metab_2588	0	Level 3	5.8277	5.6157	6.0112	5.397	6.0335	5.7258	5.483	4.8461	5.3018	5.1669
pos_12420	Hydroxyprolyl-Asparagine	metab_2596	0	Level 3	4.7492	3.9972	6.0942	6.085	5.9615	5.7161	6.8705	5.2117	6.1501	5.867
pos_12427	Creatinine	metab_2603	42.6	Level 3	5.1112	6.0521	4.8743	5.5498	5.1776	5.7905	4.8793	6.0639	5.9441	4.767
pos_12428	Malonic semialdehyde	metab_2604	0	Level 3	6.5003	6.3368	6.4947	6.5095	6.3688	6.1422	6.1976	5.7803	5.9392	6.2073
pos_12434	L-erythro-4-Hydroxyarginine	metab_2611	-	Level 4
pos_12441	3-(1-Pyrazolyl)-Alanine	metab_2619	60.4	Level 2	6.955	5.9833	7.144	7.1274	6.884	7.591	7.3293	7.0021	7.2641	6.4898
pos_12456	5'-Hydroxypiroxicam	metab_2635	-	Level 4
pos_12458	2'-Deoxy-2'-methylenecytidine	metab_2637	0	Level 3	3.4331	2.6938	6.3183	4.6434	3.1909	3.5912	5.2011	2.6213	3.2319	5.6966
pos_12459	Lys Val	metab_2638	58.4	Level 2	7.2777	5.9821	6.8514	7.2082	6.1141	5.9485	6.168	5.2436	5.4488	6.2999
pos_12480	Sarcosine	metab_2662	34.7	Level 3	7.3849	7.1525	7.4271	7.2574	7.5322	6.7976	7.1921	6.8298	6.8443	7.2244
pos_12491	Cysteinyl-Valine	metab_2674	0	Level 3	5.4436	5.6727	5.4253	5.3225	5.4273	3.5926	3.7603	4.908	5.2589	4.8941
pos_12493	(R)-beta-Aminoisobutyric acid	metab_2676	0	Level 3	5.9116	4.0399	3.3535	3.0029	4.1622	5.0573	3.765	4.1215	5.0618	3.2763
pos_125	4-Hydroxyretinoic acid glucuronide	metab_2682	0	Level 3	5.0621	4.6219	4.8299	5.1784	6.652	4.5419	5.183	4.8304	4.8128	5.0247
pos_1251	Macrosporin	metab_2694	60	Level 2	4.5817	4.3592	3.9322	5.0236	3.9437	3.7235	6.4384	4.0285	3.6807	3.7997
pos_12516	L-Alanine	metab_2701	-	Level 4
pos_12547	Curcumin 4'-O-beta-D-gentiobiosyl 4''-O-beta-D-glucoside	metab_2735	-	Level 4
pos_1256	Azithromycin dihydrate	metab_2749	92.6	Level 1	3.5364	7.0136	4.3559	3.4701	3.1616	2.9415	5.0951	5.0339	9.0179	4.0188
pos_12571	Spinacetin 3-(2''-apiosylgentiobioside)	metab_2762	-	Level 4
pos_12601	N1-Acetylspermine	metab_2796	57.3	Level 2	5.5809	5.0782	6.7782	5.3063	4.6637	4.1765	6.3004	5.4586	5.1011	2.5773
pos_12615	N-Methyl-L-Proline	metab_2811	86.7	Level 1	7.2815	6.9632	7.3018	7.2177	7.291	7.4214	7.4193	5.0583	6.6914	6.9053
pos_1263	Val Ile Ile	metab_2827	44.4	Level 3	6.0262	5.1008	5.3659	5.6778	5.8172	5.4288	5.443	5.1741	5.549	5.0704
pos_12630	Beta-nicotinate D-ribonucleotide	metab_2828	0	Level 3	6.1618	5.0957	5.5857	5.8025	5.8325	6.433	5.2974	5.0232	4.973	5.0919
pos_12633	Temazepam	metab_2831	60.9	Level 2	6.2157	4.6414	6.0338	6.215	6.0847	6.4754	6.1633	4.5688	5.499	5.1246
pos_12656	Spermine	metab_2856	77.9	Level 2	3.2997	5.657	6.5908	3.7662	3.3252	3.105	4.891	4.3021	4.1245	3.1812
pos_1267	Leukotriene E4	metab_2871	-	Level 4
pos_12681	6-Aminopenicillanic acid	metab_2884	0	Level 3	6.6203	4.7991	6.7239	7.2827	6.2112	6.9323	7.0624	6.2181	6.6365	6.7143
pos_127	2-ethyl-N-[4-(4-fluorophenyl)-1,3-thiazol-2-yl]hexanamide	metab_2904	39.1	Level 3	6.5932	6.4289	6.7787	6.4862	6.3367	5.6182	4.6676	5.8839	5.1199	5.8446
pos_12709	Cysteinyl-Cysteine	metab_2915	-	Level 4
pos_1273	4'-Hydroxyacetophenone 4'-[4-hydroxybenzoyl-(->5)-apiosyl-(1->2)-glucoside]	metab_2938	-	Level 4
pos_12730	3-Hexenoic acid	metab_2939	0	Level 3	6.1582	6.3148	6.1901	6.1857	6.1584	6.162	6.2092	6.2307	6.1887	6.0518
pos_12746	Oleamide	metab_2955	83.6	Level 1	7.4804	7.6197	7.5282	7.5467	7.463	7.4879	7.5266	7.5702	7.591	7.4575
pos_1278	Dynorphin B (10-13)	metab_2992	0	Level 3	4.5578	3.1226	4.6271	5.3423	4.4607	5.7364	4.1925	4.1693	3.3559	6.2369
pos_12785	MJDBISSP00000004	metab_2998	0	Level 3	5.3038	5.4433	5.32	5.353	5.2096	5.3298	5.3458	5.3351	5.313	5.1694
pos_12786	MJDBISSP00000002	metab_2999	68.7	Level 2	7.3172	7.9428	7.6373	7.7322	7.5674	7.0747	7.6206	8.0184	7.369	7.5102
pos_12787	MJDBISSP00000001	metab_3000	99.4	Level 1	8.1259	8.3046	8.1346	8.1558	8.0136	8.1168	8.2025	8.2698	8.2112	8.0418
pos_1279	(-)-Minumicrolin	metab_3001	58.8	Level 2	4.1078	3.5524	4.9378	3.3454	4.1329	4.2276	3.2573	3.4284	3.1626	3.1658
pos_1283	Ile Val Ile	metab_3006	53.3	Level 2	5.5874	5.4772	5.6227	5.8804	5.9178	5.3068	5.5653	6.1322	5.7459	5.767
pos_1287	4'-Methoxy-7-O-Beta-D-Glucopyranosyl-8,3'-Dihydroxyflavanone	metab_3010	-	Level 4
pos_1291	Pratensein	metab_3015	-	Level 4
pos_1294	(1xi,2xi)-1-(4-Hydroxyphenyl)-1,2,3-propanetriol 3-O-beta-D-Glucopyranoside	metab_3018	-	Level 4
pos_1302	BAY-60-7550	metab_3028	61.5	Level 2	3.8918	3.854	3.9058	4.288	6.2354	3.6971	3.8649	5.1171	5.0362	3.9219
pos_1309	3-Feruloyl-1,5-quinolactone	metab_3035	0	Level 3	3.5257	5.0108	5.7859	5.0373	3.5513	3.3311	3.4988	3.3385	3.2884	3.4073
pos_131	Neohesperidin	metab_3036	-	Level 4
pos_1335	N-(2-hydroxy-3-methoxy-2-methylpropyl)-2-(3-methylphenyl)acetamide	metab_3064	58	Level 2	5.6659	4.2604	4.9036	5.2103	4.9266	5.3625	4.9034	4.5097	4.587	4.9987
pos_1337	3-(6-methyl-2-oxo-1H-quinolin-3-yl)propanoic acid	metab_3066	54.4	Level 2	4.8027	4.8167	4.5934	4.7922	5.7524	3.9857	3.7905	3.767	1.7872	4.0494
pos_134	5-Hydroxyindoleacetic acid	metab_3069	88.4	Level 1	6.8628	5.7202	5.1601	5.931	5.5182	5.3304	4.3839	4.0934	4.9282	4.6958
pos_1360	N-[(1,1-dioxothiolan-3-yl)methyl]-1,3-benzothiazole-2-carboxamide	metab_3091	-	Level 4
pos_1366	(+/-)alpha-CMBHC	metab_3097	32.8	Level 3	4.2165	3.1525	3.2811	4.6527	3.8302	3.0725	5.6671	5.0022	4.1069	5.0061
pos_1382	1,1'-(Tetrahydro-6a-hydroxy-2,3a,5-trimethylfuro[2,3-d]-1,3-dioxole-2,5-diyl)bis-ethanone	metab_3115	-	Level 4
pos_139	Mangiferic acid	metab_3122	0	Level 3	6.4261	6.9486	6.6602	6.4946	6.5213	6.5504	6.5362	6.7254	6.6247	6.4117
pos_141	Cis-15-Octadecenoic acid	metab_3145	0	Level 3	6.7636	7.0132	7.1371	6.9098	6.8849	6.8814	6.8535	7.2397	7.0556	6.7333
pos_1438	19-Noraldosterone	metab_3176	0	Level 3	3.1342	3.0196	3.1482	3.1954	6.5647	2.9396	4.9863	4.494	4.8621	4.7118
pos_1446	Frequentin	metab_3185	38.5	Level 3	5.4546	5.3168	5.375	5.3405	5.9917	5.3308	5.6744	5.1356	5.2139	5.4174
pos_1451	Ascochitin	metab_3191	-	Level 4
pos_1453	HETEROPEUCENIN, Methyl Ether	metab_3193	77.5	Level 2	4.5108	1.5193	4.5567	1.6908	1.6559	5.0083	1.6046	6.1182	5.7569	4.1519
pos_1457	9-Pentadecenoic acid	metab_3197	-	Level 4
pos_1459	(3beta,5alpha,6alpha,9alpha,22E,24R)-Ergosta-7,22-diene-3,5,6,9-tetrol	metab_3199	0	Level 3	6.3923	5.3786	5.8134	6.2134	6.1796	5.7198	6.0724	6.3538	6.0692	5.8442
pos_1467	Quercetagetin hexamethyl ether	metab_3208	-	Level 4
pos_1472	Zapotin	metab_3214	-	Level 4
pos_1480	Steviobioside	metab_3223	-	Level 4
pos_1486	Soyasaponin III	metab_3229	0	Level 3	4.6321	3.3974	5.1656	7.5885	3.5376	5.4921	7.6166	3.3249	3.2747	5.4582
pos_1489	Methylgingerol	metab_3232	0	Level 3	6.3374	5.6182	5.8391	5.9654	6.0711	7.0746	6.0683	4.9619	5.9548	5.7818
pos_1493	17-Hydroxy-E4-neuroprostane	metab_3237	0	Level 3	5.8131	5.2337	5.3365	5.3351	5.82	7.3531	5.5245	5.1088	5.0651	5.5814
pos_1504	3-Hydroxy-11Z-octadecenoylcarnitine	metab_3250	0	Level 3	6.4773	6.0192	7.3589	7.4648	6.4614	7.9738	8.0537	8.051	8.3211	7.1348
pos_1545	(+/-)-(Z)-2-(5-Tetradecenyl)cyclobutanone	metab_3295	-	Level 4
pos_1550	3-O-Sulfogalactosylceramide (d18:1/22:0)	metab_3301	0	Level 3	5.8169	4.9763	5.9321	6.7922	4.9676	5.6449	6.5251	6.0453	4.4356	8.2291
pos_1570	Euscaphic acid	metab_3323	0	Level 3	6.783	6.3748	6.6146	7.0553	7.1625	6.8174	6.403	6.5214	5.9894	6.0729
pos_1623	Methyl 12-hydroxyoctadecanoate	metab_3381	58.2	Level 2	5.4135	6.2143	5.6393	5.643	5.8826	5.4196	5.708	5.4043	5.4924	5.388
pos_1649	PE(19:1(9Z)/0:0)	metab_3409	-	Level 4
pos_168	Laminine	metab_3442	34	Level 3	6.1014	5.8731	6.3246	6.1546	5.9611	6.0378	6.3505	5.7299	5.9615	5.8607
pos_1713	3beta,15alpha-Diacetoxylanosta-8,24-dien-26-oic acid	metab_3479	0	Level 3	6.659	6.0036	5.8585	5.8395	6.0144	5.8855	5.7319	5.9175	6.0217	5.6177
pos_177	Pi-Methylimidazoleacetic acid	metab_3540	0	Level 3	7.0193	6.2401	7.4749	7.0758	7.4278	6.6456	6.7743	6.6297	6.9031	6.7553
pos_1776	Menthyl ethylene glycol carbonate	metab_3547	0	Level 3	6.6548	6.8312	6.686	6.7047	6.6223	6.6324	6.7241	6.743	6.7125	6.6182
pos_1778	4alpha-carboxy-5alpha-cholesta-8-en-3beta-ol	metab_3549	0	Level 3	5.5307	5.2571	6.7574	5.6722	6.3726	5.9316	6.5432	5.6743	6.0756	7.3571
pos_1779	DG(18:0/18:2(9Z,12Z)/0:0)	metab_3550	0	Level 3	7.722	7.8983	7.7474	7.7889	7.6938	7.6961	7.774	7.785	7.7677	7.6336
pos_178	Lacto-N-fucopentaose V	metab_3551	-	Level 4
pos_179	Urocanic acid	metab_3562	79.6	Level 2	7.7938	6.8988	7.3142	7.3839	7.3013	7.0788	6.5335	6.9619	6.7511	7.4305
pos_182	D-Glucaro-1,4-lactone	metab_3596	0	Level 3	4.489	5.2711	4.7161	5.3495	4.5146	4.6189	6.4778	4.5865	7.656	5.6993
pos_1824	(2R,3R,4R)-2-Amino-4-hydroxy-3-methylpentanoic acid	metab_3601	0	Level 3	6.7974	6.9279	6.7865	6.7893	6.7305	6.7805	6.7956	6.8279	6.8139	6.6807
pos_184	Xanthine	metab_3618	71.1	Level 2	6.8805	6.7987	7.0864	7.2264	7.024	6.1274	6.6772	6.1103	5.2427	6.6503
pos_1841	Lepidiumterpenyl ester	metab_3620	-	Level 4
pos_185	2-(5-acetamidopyridin-2-yl)oxyacetic acid	metab_3629	48.8	Level 3	6.7018	5.3163	6.831	5.9465	5.4477	5.303	6.0343	5.0656	5.4812	6.9642
pos_1856	Karpoxanthin	metab_3636	-	Level 4
pos_187	Beta-Citryl-L-glutamic acid	metab_3649	0	Level 3	4.8454	5.2388	6.1873	6.1725	4.8709	4.6506	5.75	5.471	7.2896	6.3109
pos_190	P-Tolualdehyde	metab_3683	80.7	Level 1	6.805	6.838	7.4245	8.3377	6.6772	8.3646	8.0445	7.6193	8.1296	7.0485
pos_1906	Glu Pro Pro Gln Ser	metab_3690	-	Level 4
pos_1917	LysoPE(20:3(8Z,11Z,14Z)/0:0)	metab_3702	0	Level 3	4.2862	6.0534	4.3002	4.3474	5.202	4.8648	5.9221	5.0793	4.9745	4.1677
pos_192	L-Tyrosine	metab_3705	91.4	Level 1	8.2278	7.9748	8.2583	7.7102	8.22	6.2064	7.7803	7.3752	7.1089	8.0332
pos_1920	N-Undecanoylglycine	metab_3706	0	Level 3	4.5609	5.7089	5.0751	5.379	4.7789	4.7157	5.4131	5.6798	5.3628	5.4291
pos_1961	Sagittariol	metab_3750	0	Level 3	7.1775	7.3728	6.9172	7.5923	5.3542	6.7862	7.7859	5.7113	5.8621	6.7673
pos_1966	Docosatrienoic acid	metab_3755	0	Level 3	5.8428	6.3499	6.4447	6.2013	6.3068	5.6815	5.9986	6.5582	5.9113	6.1631
pos_1968	MG(i-16:0/0:0/0:0)	metab_3757	0	Level 3	5.5947	6.1191	5.1083	4.9544	5.1895	5.1342	5.3706	6.4293	6.0084	4.7279
pos_1985	Hebevinoside IV	metab_3776	0	Level 3	6.9677	6.635	6.4647	6.262	7.0745	7.2134	6.4185	6.1003	5.8015	6.401
pos_1990	Dihomo-gamma-linolenoylethanolamide	metab_3782	0	Level 3	5.2422	5.5149	5.3758	6.0431	4.6592	4.4614	5.6643	5.6168	4.5968	4.5151
pos_2	Deoxycholic acid	metab_3792	0	Level 3	7.4876	7.7439	7.5425	7.9121	7.8962	6.7517	6.5387	6.6272	6.3192	6.2452
pos_2021	PC(18:2/0:0)	metab_3818	55.5	Level 2	7.0308	7.0076	6.6023	7.3605	7.1462	6.4987	7.1496	6.1124	6.0955	6.1227
pos_2029	3-ketosphingosine	metab_3826	60.9	Level 2	6.3892	7.046	6.6835	6.7537	6.4885	6.5359	6.9691	6.9646	6.8584	6.5175
pos_2038	LysoPC(16:1(9Z)/0:0)	metab_3836	0	Level 3	5.8004	5.9598	5.9424	6.0613	6.2081	6.0464	5.847	5.8	5.7123	5.1521
pos_2053	Tetrahydrocorticosterone	metab_3853	0	Level 3	6.4728	6.0825	6.1102	5.7229	5.5492	6.9285	6.6547	5.9065	6.4745	5.8511
pos_2055	PG(a-13:0/18:2(9Z,11Z))	metab_3855	0	Level 3	6.7942	7.0307	6.8379	6.8508	6.5979	6.5194	6.7201	6.8048	6.7522	6.436
pos_2067	Sterol	metab_3868	0	Level 3	6.1312	4.097	4.7554	3.9896	3.8206	5.965	4.8485	4.1453	5.0988	3.9995
pos_2077	Ile Phe Val Lys	metab_3879	36.1	Level 3	6.3722	5.7449	5.9875	6.1139	6.4767	6.8427	5.9362	5.0355	5.6913	5.1965
pos_2079	3-Hydroxytetradecanoyl carnitine	metab_3881	0	Level 3	5.8019	5.4499	5.406	5.4838	5.9471	5.8799	5.2787	5.0562	5.5474	5.0981
pos_208	Beta-D-Xylopyranosyl-(1->5)-alpha-L-arabinofuranosyl-(1->5)-L-arabinose	metab_3882	0	Level 3	2.6642	4.037	3.6915	2.1202	4.8321	5.9376	3.938	1.8743	4.0377	1.9422
pos_2080	19,20-DiHDPA	metab_3883	0	Level 3	5.7937	5.705	6.0022	5.6098	5.8262	7.1019	6.0773	5.6969	6.2929	5.8497
pos_2094	Corchorifatty acid F	metab_3898	0	Level 3	7.1726	6.5161	6.4648	6.5714	6.5555	7.5269	6.7134	5.9963	6.5486	6.2857
pos_21	P-CHLOROPHENYLALANINE	metab_3904	94.7	Level 1	8.1377	8.3223	8.1581	8.1625	8.0296	8.1129	8.2006	8.279	8.2321	8.0476
pos_2101	Beta-Cortol	metab_3907	0	Level 3	7.2211	5.9015	5.7654	6.4324	5.9312	6.8761	6.3411	5.4183	5.9226	5.377
pos_2107	Incensole oxide	metab_3913	-	Level 4
pos_2108	(3R,5Z)-5-Octene-1,3-diol	metab_3914	0	Level 3	6.0208	5.5142	5.4158	5.3172	5.2088	6.7821	5.5788	5.2229	5.7508	5.0557
pos_2110	Gypsogenin 3-O-b-D-glucuronide	metab_3917	0	Level 3	3.7382	3.6235	3.7522	3.7994	3.7637	4.398	6.9084	3.551	6.5458	4.1522
pos_2117	Yucalexin A16	metab_3924	0	Level 3	6.7834	6.1526	6.5373	5.9959	6.3199	7.2049	6.1173	6.0442	6.1764	5.892
pos_2123	7-Dehydrodesmosterol	metab_3931	0	Level 3	6.6563	6.4618	6.8905	6.9645	6.2812	6.6192	7.4828	7.2666	7.2435	6.6656
pos_213	2-Hydroxy-4-(1-piperidinyl)benzoic acid	metab_3938	52.8	Level 2	6.2005	6.2445	5.561	6.2743	6.528	5.7169	6.0864	4.4874	4.9416	5.98
pos_214	Cinnamic acid	metab_3949	0	Level 3	8.0725	7.9638	8.1438	8.0429	8.0453	7.4938	7.869	7.6759	7.8032	7.9123
pos_2144	1,8-Heptadecadiene-4,6-diyne-3,10-diol	metab_3954	0	Level 3	5.3536	4.2837	5.0284	5.4574	5.4433	6.2479	5.8389	5.9181	5.8275	6.0243
pos_2150	Sphinganine	metab_3961	64.9	Level 2	5.6956	5.9223	6.3143	6.6012	5.7206	5.4672	6.1532	6.0885	5.9811	6.1211
pos_2153	2-Hydroxyacorenone	metab_3964	0	Level 3	5.7741	5.0478	5.5468	5.7051	5.9558	6.3571	5.9824	5.8631	5.886	6.0459
pos_2157	(E,E)-11,13-Octadecadien-9-ynoic acid	metab_3967	0	Level 3	5.5874	5.4694	5.4729	5.568	5.5097	6.2517	5.87	5.8947	5.8159	5.9167
pos_216	Butyryl-L-carnitine	metab_3970	50	Level 2	5.9283	5.7389	5.1987	6.182	6.4351	6.3638	6.0468	5.9502	5.5498	6.7106
pos_2162	Menthadienyl acetate	metab_3973	0	Level 3	6.2297	5.5378	5.7827	5.99	6.1218	6.5287	6.2212	6.063	6.0874	6.1228
pos_2171	Cocamidopropyl Betaine	metab_3983	70.4	Level 2	6.0842	6.0394	6.2122	6.53	6.263	5.7718	6.9415	5.2727	7.127	5.4823
pos_2174	8-Deoxy-11,13-dihydroxygrosheimin	metab_3986	0	Level 3	6.5901	6.9619	6.7163	6.6875	6.4411	6.5437	6.6056	6.8248	6.8578	6.5399
pos_2175	2,3-Dimethyl-2-cyclohexen-1-one	metab_3987	0	Level 3	6.5076	6.1019	6.1557	6.1656	6.5231	6.1738	6.2058	5.9374	5.9545	5.9958
pos_2178	Sonchuionoside C	metab_3990	0	Level 3	5.2656	4.5257	5.6386	5.0974	4.2186	4.5459	5.6391	4.0058	3.9556	5.307
pos_22	6-[4-(carboxymethyl)phenoxy]-3,4,5-trihydroxyoxane-2-carboxylic acid	metab_4013	-	Level 4
pos_2207	2-Hydroxy-6-pentadecylbenzoic acid	metab_4022	0	Level 3	6.6975	6.0451	6.614	6.7486	6.7222	7.6485	7.0319	7.3057	7.3847	7.2102
pos_2223	Preisocalamendiol	metab_4039	0	Level 3	5.0136	4.2857	4.7398	5.4211	4.972	4.8361	6.1515	4.695	4.5788	4.7579
pos_2231	9,12-Hexadecadienoylcarnitine	metab_4048	0	Level 3	5.2752	3.9313	5.7004	5.252	5.7785	6.0633	6.93	6.6769	5.6588	5.7266
pos_2232	3beta-3-Hydroxy-18-lupen-21-one	metab_4049	0	Level 3	5.9112	5.346	5.5784	7.0114	5.2145	6.2153	7.8223	4.4357	5.0446	4.7358
pos_2242	3-(2-Hydroxy-4-methylphenyl)-2-butanone	metab_4060	0	Level 3	5.6693	4.5812	5.1851	5.2681	5.6279	6.9243	5.3364	4.8857	4.8417	5.3891
pos_2250	Soyasaponin I	metab_4069	80.4	Level 1	5.5609	4.5975	5.3901	4.7734	5.1038	6.4298	8.0438	6.369	6.148	5.2898
pos_2267	Acetylpterosin C	metab_4087	-	Level 4
pos_2288	T2 Triol	metab_4110	0	Level 3	5.1855	5.7487	4.961	5.2908	5.2192	6.1347	5.2621	4.6163	4.3552	5.045
pos_2290	All-trans-13,14-dihydroretinol	metab_4113	0	Level 3	4.3005	4.8808	5.9629	4.8894	4.3891	4.1058	4.8845	4.4756	4.3548	4.2071
pos_2301	1-[2-hydroxy-3-(4-methoxyphenyl)-2-methylpropyl]-3-(2-methoxyphenyl)urea	metab_4126	-	Level 4
pos_2302	Homodihydrojasmone	metab_4127	0	Level 3	5.0632	5.766	5.5496	5.4943	5.1098	5.536	5.6404	5.6299	5.5843	5.4845
pos_2308	5'-Carboxy-gamma-chromanol	metab_4133	0	Level 3	5.9446	5.927	5.4595	5.5588	6.5417	6.2407	5.8641	5.7957	5.4604	5.2306
pos_2319	Rebaudioside E	metab_4145	-	Level 4
pos_2324	Geranyl Acetate	metab_4151	34.3	Level 3	5.7182	6.2342	6.1971	6.0748	6.0384	6.4498	6.3519	6.2757	6.3415	5.9316
pos_2329	Arginylaspartic acid	metab_4156	0	Level 3	6.3007	5.6942	5.7736	5.8653	5.8199	6.634	5.0145	6.4243	5.6083	5.7497
pos_2344	12-Methyltridecanoic acid	metab_4173	0	Level 3	5.8767	6.184	6.0133	6.3505	5.6658	5.7087	6.201	6.0704	5.7986	5.836
pos_2348	Sandosaponin B	metab_4177	-	Level 4
pos_2351	3-Oxo-4,6-choladienoic acid	metab_4180	0	Level 3	6.1588	5.154	5.9503	6.0936	5.8353	6.6713	6.387	6.7272	6.9238	6.6669
pos_2352	N-Decanoylglycine	metab_4181	0	Level 3	4.9194	5.631	5.0809	5.3824	5.0396	5.4012	5.5605	5.4624	5.5593	5.3498
pos_2365	1'-(2-ethoxyacetyl)-1-methylspiro[indole-3,4'-piperidine]-2-one	metab_4195	31.8	Level 3	6.6453	6.6476	6.6298	6.1622	6.6888	5.5636	5.5848	6.2613	5.6409	5.703
pos_2381	(9Z,12Z,14E)-16-Hydroxy-9,12,14-octadecatrienoic acid	metab_4213	0	Level 3	6.3555	6.134	6.1818	6.3804	6.3066	5.4789	5.3645	4.7625	4.2485	5.2333
pos_2399	Solanidine	metab_4232	0	Level 3	6.9832	8.6335	5.5621	5.8935	7.4994	3.9935	0.6825	0.5607	0.5249	0.6117
pos_24	13-hydroxyoctadecanoic acid	metab_4233	0	Level 3	6.6155	7.7794	7.2889	7.0122	5.9456	7.4344	7.5282	7.5522	7.8707	7.4482
pos_2402	QUERCETIN TETRAMETHYL (5,7,3',4') ETHER	metab_4237	-	Level 4
pos_2403	Ile Phe Thr Asp Gln	metab_4238	31.3	Level 3	6.8427	6.7647	6.8973	7.0096	6.7379	3.5341	3.7018	5.1087	3.5345	5.434
pos_2413	14alpha-Hydroxyixocarpanolide	metab_4249	0	Level 3	6.1882	4.916	6.1341	5.1899	6.9898	5.551	5.7062	5.8035	5.6829	5.4456
pos_242	3-[3-(3-methylphenyl)-1,2-oxazol-4-yl]propanoic acid	metab_4256	64.5	Level 2	6.1108	6.029	6.3467	6.0346	5.5323	5.8152	6.3739	5.3195	5.7262	6.1829
pos_2436	N-Acetyl-6-O-L-fucosyl-D-glucosamine	metab_4274	0	Level 3	3.3912	4.5155	5.0435	5.4768	5.231	3.5971	5.3954	4.6381	4.0512	4.8514
pos_2439	Toxin T2 tetrol	metab_4277	0	Level 3	3.8159	5.1873	3.5762	3.9085	5.5549	4.4933	3.9734	3.2228	3.1727	3.2916
pos_2444	2''-p-Coumarylastragalin	metab_4283	-	Level 4
pos_2451	Alpha,gamma-Onoceradienedione	metab_4291	0	Level 3	5.3677	5.4623	2.7473	5.4548	4.3364	5.0017	7.133	4.3296	4.5633	2.6151
pos_2457	Usnic acid	metab_4297	0	Level 3	5.852	5.8773	4.2004	5.9908	3.6042	3.384	4.1853	3.3914	3.3412	3.4602
pos_2461	4',5-Dihydroxy-7,8-dimethoxyflavone	metab_4302	0	Level 3	5.1706	5.3186	3.9693	6.5088	3.9809	3.9131	4.8699	3.7681	3.7179	3.8369
pos_2468	All-trans-3,4-Didehydroretinoate	metab_4309	0	Level 3	6.2124	7.008	5.09	5.4522	7.6246	4.3757	3.9888	3.6242	2.5059	4.5514
pos_2471	4',6-Dihydroxyflavone	metab_4313	64.2	Level 2	6.2289	4.9307	4.9395	6.8551	4.6048	5.2893	7.962	4.392	5.0043	5.2002
pos_2472	Izalpinin	metab_4314	79.6	Level 2	4.4526	5.5451	4.9402	6.0928	4.4781	5.4704	7.5455	4.4546	5.0347	4.7489
pos_2497	N-(3,4-dimethoxyphenyl)-3-methyl-2-oxo-1-oxaspiro[4.6]undec-3-ene-4-carboxamide	metab_4341	32.1	Level 3	4.7505	4.7163	4.2985	4.821	5.4865	4.214	5.0038	6.3079	5.6634	4.3718
pos_25	Pantothenic Acid	metab_4344	92	Level 1	7.545	7.4568	7.5718	7.46	7.0489	6.9617	6.9999	7.1982	6.8079	7.3536
pos_250	4'-Hydroxyfenoprofen glucuronide	metab_4345	0	Level 3	4.661	4.4933	4.5697	5.3272	4.6866	4.224	6.3695	4.2315	4.1813	4.3002
pos_2526	Gamma-CEHC glucuronide	metab_4374	0	Level 3	2.0221	4.4073	4.8871	3.7155	3.4465	1.8297	7.1734	3.0323	4.8884	1.9049
pos_2540	Goshonoside F3	metab_4390	0	Level 3	5.6899	6.2983	5.9147	6.2886	6.0553	4.0727	2.8528	3.2246	2.6426	4.3297
pos_2557	17-Hydroxylinolenic acid	metab_4408	0	Level 3	5.9303	6.1194	5.6888	6.4038	7.1445	5.5553	6.3436	3.4622	3.2079	5.6561
pos_2583	Indole-3-acetic Acid	metab_4437	87.6	Level 1	4.724	4.2576	4.2722	3.1553	4.106	5.0998	4.3189	4.1638	4.6985	4.3216
pos_2586	Nepetaside	metab_4440	0	Level 3	4.9919	4.9206	4.7747	5.0075	5.7617	4.7909	5.1709	4.1604	4.6838	4.6731
pos_2605	Ile Ile Val	metab_4462	30.6	Level 3	4.8403	3.7238	3.8525	4.835	4.4052	6.8643	4.1926	3.6512	3.601	4.4017
pos_2606	1-[5-amino-3-(3,4-dimethylphenyl)-1,2,4-triazol-1-yl]propan-1-one	metab_4463	52.4	Level 2	5.5484	5.1864	4.5563	4.9442	5.6938	5.3923	5.307	4.835	4.7475	4.7957
pos_2612	Thr Val Leu Thr Ser	metab_4470	46.9	Level 3	5.6049	4.1387	4.2084	5.2459	6.177	2.0029	4.1521	2.0103	3.7828	3.4071
pos_2615	P-Acetaminobenzaldehyde	metab_4473	50	Level 2	6.5694	6.8134	6.3926	6.569	6.994	6.0781	6.1349	5.8951	5.8045	6.0542
pos_2628	Nequinate	metab_4487	0	Level 3	5.6254	5.1824	5.3984	5.5902	5.444	4.9814	4.9566	5.2707	2.4175	5.7035
pos_2645	Aromadendrin 4'-methyl ether 7-rhamnoside	metab_4504	0	Level 3	3.3348	5.0033	3.4934	2.9492	2.9136	2.6936	2.8611	2.7011	2.651	2.7697
pos_2663	4'-Methoxymucidin	metab_4523	0	Level 3	5.9093	4.9678	5.1849	5.0263	5.191	5.5156	4.6836	4.318	3.4956	4.9313
pos_267	D-Biotin	metab_4530	56.3	Level 2	5.7949	5.5443	5.4938	5.4917	6.3907	4.6738	5.5465	4.4804	4.2089	5.9673
pos_2682	Rubraflavone C	metab_4544	0	Level 3	4.8119	4.8137	4.8632	5.0579	4.7206	4.6292	5.1025	4.5669	4.2	4.7685
pos_2683	Chrysophanol	metab_4545	71.1	Level 2	3.3283	3.2136	3.3423	4.7153	3.3538	3.4784	6.9531	3.8456	3.3519	3.2098
pos_2688	Gly Leu Leu	metab_4550	35.4	Level 3	6.4016	5.1189	5.2157	5.5542	5.6662	5.7014	5.2293	5.5946	5.2964	5.2142
pos_2698	Beta-Solamarine	metab_4561	0	Level 3	6.2846	5.2545	6.8953	4.0589	6.5093	3.756	3.9237	3.7634	3.7132	6.3613
pos_2701	Ser Ile Leu	metab_4566	38	Level 3	5.841	4.8575	5.5074	5.7812	5.3192	6.0335	5.4852	5.2087	4.6492	5.3449
pos_2717	Isopentenyl adenosine	metab_4583	0	Level 3	3.4721	4.2258	3.9984	3.5333	5.9212	3.2775	4.8503	5.0294	5.2034	3.3537
pos_2719	Tyr Ile Tyr	metab_4585	76.7	Level 2	4.1096	2.9128	4.8219	5.398	4.328	5.9209	5.9766	2.8404	5.2913	2.909
pos_2721	Hydroxy-alpha-sanshool	metab_4588	-	Level 4
pos_2722	Lycoperoside D	metab_4589	0	Level 3	6.2758	5.5055	6.7747	5.686	7.0139	4.8584	6.1988	5.7578	5.2837	7.1244
pos_2734	Domoic Acid	metab_4601	48.5	Level 3	4.0548	4.3543	3.9693	4.0165	5.1479	4.0529	4.5136	3.7681	3.7179	4.3845
pos_2739	Phe Leu	metab_4606	67.5	Level 2	6.3732	5.5279	6.2482	6.3032	5.9432	5.7721	6.1118	5.9336	5.8756	6.0818
pos_274	2-Hydroxy-3-(4-hydroxyphenyl)propenoic acid	metab_4607	0	Level 3	5.9748	4.5773	4.4612	4.2624	4.2688	4.6515	5.3491	4.2674	5.3932	5.1463
pos_2740	Thr-TyrMe-OH	metab_4608	-	Level 4
pos_2761	2-(3-Hydroxyphenyl)ethanol 1'-glucoside	metab_4631	0	Level 3	6.2002	5.4373	4.4365	4.9657	4.4538	4.0187	4.009	3.936	3.6827	3.7537
pos_2763	Neoconvallatoxoloside	metab_4633	-	Level 4
pos_2780	(R)-(-)-Mellein	metab_4652	77.5	Level 2	4.7959	4.5323	3.3471	4.58	4.7561	4.3455	4.5167	3.222	3.2772	3.0748
pos_2788	5'-Hydroxy-3'-methoxysativan	metab_4660	-	Level 4
pos_2789	4-NAPHTHALIMIDOBUTYRIC ACID	metab_4661	55.5	Level 2	5.1077	5.554	6.2498	3.7681	5.5495	4.9768	4.9836	4.8889	4.5879	4.1218
pos_279	L-Dopachrome	metab_4662	0	Level 3	3.695	4.3412	3.4823	3.1661	4.3325	2.9561	3.078	2.9178	2.8677	2.9865
pos_2799	Cynaratriol	metab_4672	0	Level 3	4.4427	4.1619	3.7579	4.9193	3.7529	4.6759	5.7615	4.083	3.8684	4.8995
pos_280	N-(furan-2-ylmethyl)-2-methyl-4-(4-methylphenyl)sulfonyl-1,3-oxazol-5-amine	metab_4674	46.8	Level 3	3.21	3.9353	7.2259	4.1875	3.2355	3.1274	3.1958	3.0229	2.9727	3.8365
pos_2814	Chondroitin sulfate E (GalNAc4,6diS-GlcA), precursor 5a	metab_4690	0	Level 3	5.6469	2.3031	2.4283	4.6496	4.6859	4.638	0.9092	2.1939	0.7309	0.8301
pos_2817	Resolvin D1	metab_4693	0	Level 3	4.6252	3.7537	4.9019	5.0194	4.3067	5.2291	5.2559	3.5801	3.5358	4.8083
pos_2833	3,4,5-Trimethoxycinnamic acid	metab_4711	0	Level 3	5.3025	5.6945	4.4899	4.6771	5.1399	4.3747	5.0822	3.657	4.29	5.3087
pos_2837	3-Methoxy-2-(4-methylbenzoyl)-4H-1-benzopyran-4-one	metab_4715	0	Level 3	4.8904	4.0212	2.5227	5.7238	2.5342	2.3148	4.1831	2.3222	3.5462	2.3907
pos_2838	N-cyclopropyl-1-phenyl-5-pyridin-3-yltriazole-4-carboxamide	metab_4716	31.1	Level 3	5.2283	5.0221	5.0275	5.1018	5.0029	3.9717	3.5958	6.6761	6.0423	4.3284
pos_284	Ac-Tyr-OEt	metab_4718	35.3	Level 3	6.1724	6.0275	5.6047	5.5612	6.2582	5.2274	5.0658	5.2604	4.6681	5.9856
pos_2847	Gln Ile Val Glu	metab_4726	34.6	Level 3	6.3684	3.5779	5.0801	5.9497	4.9234	3.4979	4.5739	4.8737	4.6414	5.0153
pos_2856	(1x,2x)-Guaiacylglycerol 3-glucoside	metab_4736	0	Level 3	6.7552	6.2878	6.5994	6.4166	6.7349	4.7014	5.8719	6.0981	5.4598	6.181
pos_2858	Ile Pro Val	metab_4738	55.1	Level 2	5.4611	3.6039	5.4143	5.1072	5.306	4.4625	5.0091	5.0116	3.9685	5.4302
pos_2861	Val Glu Leu	metab_4742	36.8	Level 3	5.7663	4.7987	5.1121	5.7901	5.087	5.3063	5.3004	5.2069	5.1727	4.8986
pos_2864	Ile Leu	metab_4745	32.1	Level 3	6.6738	5.8405	6.2704	6.517	6.5647	6.4975	6.9319	6.0303	5.6904	6.031
pos_2869	Ceanothine C	metab_4750	0	Level 3	6.6382	3.6166	3.7452	5.6717	5.7107	5.6478	3.7043	4.7246	3.4938	5.2199
pos_2870	Gentiopicrin	metab_4752	-	Level 4
pos_2877	Leu Asp Gln Gln Val	metab_4759	53.5	Level 2	4.6226	3.869	4.3389	4.8208	4.8656	3.789	3.961	3.7964	3.7462	4.3355
pos_288	2-Octenedioic acid	metab_4762	0	Level 3	4.8601	5.7279	5.0729	5.3322	4.9985	5.0023	4.843	4.7505	4.866	4.6461
pos_2886	Tyr Val	metab_4768	43.5	Level 3	7.6592	5.7074	7.7205	6.7454	6.5921	7.1914	7.2395	6.9618	6.8373	6.5958
pos_2889	Valylphenylalanine	metab_4771	0	Level 3	5.9148	5.2511	5.7457	5.7751	5.6735	6.092	6.1956	5.5399	5.4255	5.5632
pos_2898	12alpha-Hydroxy-13,18-dehydroparain	metab_4781	-	Level 4
pos_2906	Phenylalanylglutamine	metab_4791	0	Level 3	5.0491	4.7264	4.6993	5.1289	5.9392	4.3495	4.2941	4.0001	4.151	4.0689
pos_2907	Tetraphyllin B	metab_4792	0	Level 3	4.7632	5.3625	3.5269	4.3288	4.7525	4.4618	4.4605	3.3258	3.2756	3.3945
pos_2919	3-Hydroxybutyrylcarnitine	metab_4805	0	Level 3	5.4208	5.1689	5.2481	5.517	5.9041	5.1416	4.6398	3.7727	4.4084	5.576
pos_2920	Tryptophyl-Tryptophan	metab_4807	0	Level 3	4.4533	5.4865	4.9381	6.3387	4.6382	3.9922	5.3971	3.7314	1.0758	3.5447
pos_2922	Chlorogenic Acid	metab_4809	-	Level 4
pos_294	4-Oxododecanedioic acid	metab_4828	67.2	Level 2	5.4173	5.2237	3.8949	4.7811	6.2807	5.0909	4.8087	4.2403	4.5501	3.8854
pos_2941	Kynurenic Acid	metab_4830	96.9	Level 1	6.178	6.0767	5.8711	5.3709	5.2428	5.6288	6.0326	6.5908	6.6624	5.8099
pos_2954	Vanillylmandelic acid	metab_4844	34.2	Level 3	3.9517	4.4019	3.677	4.6028	4.5545	4.0125	5.3361	3.1963	2.8856	3.0044
pos_2957	Glu Asn Phe	metab_4847	54.6	Level 2	4.8004	3.9115	3.5777	4.6413	3.7305	3.369	3.5367	3.3765	3.3263	3.4452
pos_2960	(+/-)-4-Methylene-2-pyrrolidinecarboxylic acid	metab_4851	0	Level 3	5.1805	5.785	5.7125	5.4562	5.887	5.4325	6.0136	5.9313	5.6973	5.7029
pos_2961	5-(3E-Pentenyl)tetrahydro-2-oxo-3-furancarboxylic acid	metab_4852	0	Level 3	5.7793	5.0332	4.5966	5.4072	5.2447	4.4186	4.2927	3.528	3.0583	3.9784
pos_2963	Gamma-Glutamylisoleucine	metab_4854	0	Level 3	5.6529	5.2424	4.741	5.4934	5.5443	5.3686	5.0932	4.4101	4.249	4.9963
pos_2969	4-(4-acetylpiperazin-1-yl)sulfonylbenzoic acid	metab_4860	50.9	Level 2	5.0702	5.2604	7.2369	4.3977	3.5115	3.2914	3.4591	3.2988	3.2486	3.3676
pos_2977	Melilotoside A	metab_4869	-	Level 4
pos_298	S-4-Hydroxymephenytoin	metab_4872	0	Level 3	6.7411	5.7233	5.8897	6.2966	6.9408	4.5103	5.5252	3.3675	3.2093	6.5571
pos_2983	N-Acetyl-DL-methionine	metab_4876	94.2	Level 1	5.3724	5.8184	6.356	6.0275	6.4571	5.7121	5.9355	5.1012	5.5754	6.5456
pos_2991	L-cis-Cyclo(aspartylphenylalanyl)	metab_4885	-	Level 4
pos_3020	Macrophorin B	metab_4919	-	Level 4
pos_3023	Gln Phe	metab_4922	60.7	Level 2	5.6306	4.8262	5.0612	5.5239	5.5306	4.8717	4.7995	4.7812	4.1013	4.8569
pos_3027	Ser Thr Leu	metab_4926	73.5	Level 2	5.2011	4.4406	4.9474	5.3199	4.8464	4.7397	4.9796	5.069	4.2319	4.9868
pos_3028	Petasinine	metab_4927	0	Level 3	3.6125	3.5725	4.3088	4.7763	4.919	5.0619	4.2615	3.2566	3.2064	3.3253
pos_3029	Ile Tyr	metab_4928	30.8	Level 3	5.8292	5.8509	5.4242	6.0857	5.8517	4.9019	5.1619	5.3497	5.1934	5.0548
pos_3032	5-Ethyl-1,2,3,4,5,6-hexahydro-7H-cyclopenta[b]pyridin-7-one	metab_4932	0	Level 3	4.4718	4.465	6.6456	5.5422	4.1607	4.7112	3.9963	3.8565	3.8749	4.0192
pos_304	12,20-Dioxo-leukotriene B4	metab_4940	0	Level 3	4.9933	2.0221	2.4363	5.0217	1.5822	4.0193	4.14	3.8946	1.3286	4.0775
pos_3048	Phenol glucuronide	metab_4949	0	Level 3	4.4028	4.8721	1.7944	3.7216	6.1741	1.59	3.9945	1.5973	1.5484	1.6644
pos_3054	Xymedon	metab_4956	0	Level 3	5.3298	3.7107	5.8229	5.0687	5.1162	4.9007	4.1239	4.3396	3.588	3.7069
pos_3057	Pro Ala Val	metab_4959	32.2	Level 3	5.407	4.2175	4.3177	5.7201	6.1068	4.5006	4.6872	3.5557	3.5055	4.2329
pos_3068	6-Methyl-1,2,3,4-tetrahydroquinoline	metab_4970	43.5	Level 3	5.1014	5.4439	4.6745	5.3768	4.8806	4.8604	5.2554	3.979	4.3811	5.2188
pos_3069	5,6-Dihydrouridine	metab_4971	-	Level 4
pos_3074	N-(4-phenyl-1,3-thiazol-2-yl)-N-propylpropanamide	metab_4977	49.6	Level 3	4.1569	4.3852	4.0894	5.7193	4.6956	4.1453	5.2991	6.337	5.6851	3.9569
pos_3099	Leu Ser	metab_5003	52	Level 2	6.7228	5.8485	6.2306	6.3522	6.2239	5.8664	6.2081	6.304	6.0264	6.0421
pos_3103	Gly-Ile	metab_5009	82.1	Level 1	7.3207	6.4784	6.4238	6.6751	6.5185	6.1896	6.0509	6.3258	6.3318	5.9716
pos_3105	Pyridinoline	metab_5011	-	Level 4
pos_3107	Austalide G	metab_5013	0	Level 3	4.9733	5.3109	4.9941	2.9597	6.6478	4.4594	4.1794	3.703	3.2563	7.4715
pos_3111	(2R,2'R)-3,3'-disulfanediylbis(2-acetamidopropanoic acid)	metab_5018	84.5	Level 1	4.8481	3.5707	5.4775	5.2672	5.4641	3.4907	4.996	4.3667	3.448	5.3102
pos_3112	Benactyzine	metab_5019	42.9	Level 3	5.6361	5.0913	4.3062	5.3135	5.5433	4.7266	4.1439	5.066	4.6993	3.9128
pos_3126	Delta-Valerolactam	metab_5034	88.4	Level 1	8.1177	7.434	8.2346	8.3231	7.1694	6.8297	8.3337	6.4242	6.5072	8.3028
pos_3129	2,3-Dinor-6-keto-prostaglandin F1 a	metab_5037	0	Level 3	4.2619	5.1846	6.1983	4.2259	5.7732	5.1044	5.5632	2.3419	4.1836	5.8239
pos_313	Urceolide	metab_5038	35.2	Level 3	4.4513	2.7185	2.8469	6.3726	4.8149	4.677	4.6154	3.6398	2.596	4.2613
pos_3141	2-[[benzyl(methyl)amino]methyl]-7-chloropyrido[1,2-a]pyrimidin-4-one	metab_5051	-	Level 4
pos_3144	1,2,3,4,5,6-Hexahydro-5-(1-hydroxyethylidene)-7H-cyclopenta[b]pyridin-7-one	metab_5054	0	Level 3	4.9907	5.8447	5.0377	5.4498	5.7206	4.9186	4.2024	4.0046	3.5419	5.206
pos_3145	Val Val	metab_5055	52.2	Level 2	6.8144	6.4405	6.2767	6.0573	6.8046	6.8209	6.2064	5.6634	5.6153	5.8863
pos_3155	Saccharopine	metab_5065	0	Level 3	4.9847	5.2591	4.6997	5.3779	5.7901	5.0068	5.5018	5.3018	4.5685	6.0493
pos_316	7-Hydroxy-2',4',5'-trimethoxyisoflavan	metab_5070	0	Level 3	3.297	5.7097	1.1965	4.47	6.4538	1.8852	3.8628	1.0112	0.9662	1.0737
pos_3168	Prephenate	metab_5079	-	Level 4
pos_317	Methylprednisolone succinate	metab_5080	32.2	Level 3	5.0801	4.8989	5.0213	4.1916	6.4341	3.9437	4.8622	4.2598	3.9634	3.1577
pos_3177	A-L-Arabinofuranosyl-(1->3)-b-D-xylopyranosyl-(1->4)-D-xylose	metab_5088	0	Level 3	3.9901	4.1406	4.004	4.0513	4.381	6.283	4.3098	4.3441	4.1026	4.2863
pos_318	HoPhe-Thr-OH	metab_5091	39.6	Level 3	5.8295	5.4431	3.4311	3.8685	2.7997	2.5798	2.7472	2.5873	2.5372	3.8234
pos_3182	Beta-Estradiol 17-propionate	metab_5094	0	Level 3	3.7319	3.7917	3.8143	5.0247	4.975	3.9736	3.7944	3.5446	3.4944	3.6134
pos_32	L-Carnitine	metab_5112	0	Level 3	5.7884	5.4668	5.7461	5.9527	5.3974	5.5602	5.3173	5.8946	5.9934	6.0774
pos_3204	N-iminoethyl-l-ornithine	metab_5118	0	Level 3	6.1466	5.8471	4.9865	5.4376	5.9148	5.1254	4.6265	5.1055	4.4612	5.6491
pos_3208	5-Hydroxymethyl-2'-deoxyuridine	metab_5122	0	Level 3	5.5481	6.35	3.4237	6.4642	5.4409	4.1296	5.5992	3.2226	4.4169	5.3478
pos_322	N-cyclopentyl-1-(3,4-difluorobenzoyl)piperidine-3-carboxamide	metab_5135	39.2	Level 3	6.8079	6.6983	6.7814	6.9278	6.7754	5.0747	5.2261	4.9658	2.7096	5.6463
pos_3237	3-Hydroxypicolinic acid	metab_5154	38.9	Level 3	5.7992	5.7098	5.1064	6.1733	5.4671	4.8975	5.6621	4.8817	5.2702	5.565
pos_3258	Lacto-N-difucopentaose II	metab_5177	-	Level 4
pos_3288	Lacto-N-triaose	metab_5210	0	Level 3	5.3022	5.9332	5.3241	5.8982	5.6204	6.9225	5.5333	8.1188	7.3807	5.1837
pos_3320	Glutamyl-Gamma-glutamate	metab_5246	0	Level 3	4.4158	4.5278	3.7917	3.4323	4.3395	5.2455	3.3441	3.1839	3.9352	3.2526
pos_3326	A-Trisaccharide	metab_5252	0	Level 3	3.4813	3.3666	3.7215	3.5424	3.5068	4.7299	4.0637	8.189	7.6068	3.3628
pos_3344	Stachyose	metab_5272	-	Level 4
pos_3356	4'-Methylliquiritigenin 7-rhamnoside	metab_5285	0	Level 3	5.4213	5.3066	5.4353	5.9204	5.4468	6.7443	6.6459	5.234	6.5107	6.0993
pos_3367	2-Aminoheptanedioic Acid	metab_5297	40.7	Level 3	6.0939	5.7906	4.886	5.5196	5.9106	5.6142	5.2426	5.1254	5.6117	5.3174
pos_3377	Gamma-Aminobutyric Acid	metab_5308	72.2	Level 2	7.7629	6.6722	6.776	6.5978	7.2043	7.6979	7.5319	6.6443	7.5592	6.5071
pos_3396	D-Ornithine	metab_5329	59.3	Level 2	6.7571	6.6923	7.0194	6.6333	6.6682	5.5189	6.2952	5.7072	6.6963	6.2693
pos_3397	3-Pyridinamine	metab_5330	41.3	Level 3	5.2935	5.1411	6.4455	5.5391	6.4047	6.1232	5.6962	6.1197	4.931	4.8157
pos_3399	Monoethyl malonic acid	metab_5332	0	Level 3	6.9013	6.8478	6.7173	6.5244	7.3011	6.057	6.3751	7.0924	6.6303	6.411
pos_3400	N-Acetyl-a-neuraminic acid	metab_5335	83.2	Level 1	6.3635	5.3708	6.7824	4.6774	6.9724	6.3062	6.5745	6.8058	7.8481	6.9623
pos_3401	(2E,11Z)-5-[5-(Methylthio)-4-penten-2-ynyl]-2-furanacrolein	metab_5336	0	Level 3	6.3753	6.177	6.5816	5.9341	6.8868	6.1751	6.4315	6.6515	7.9035	6.7504
pos_3404	3'-Sialyllactose	metab_5339	-	Level 4
pos_3411	D-1-Deoxy-erythro-hexo-2,3-diulose	metab_5347	0	Level 3	5.3336	5.4492	5.1671	5.2193	5.6319	7.1923	6.341	8.4621	8.2037	5.2551
pos_3448	Ricinoleic acid	metab_5386	0	Level 3	6.1748	6.6106	6.6713	6.3128	6.1865	6.153	6.2635	6.3366	6.2089	6.0024
pos_3451	Geranylcitronellol	metab_5390	0	Level 3	6.1912	6.287	6.2507	6.2551	6.1741	6.1795	6.234	6.274	6.3247	6.2311
pos_3453	12-Hydroxystearic acid	metab_5392	0	Level 3	5.9356	6.2016	6.4157	6.1503	6.1274	6.1165	6.0599	6.5616	6.3358	5.9424
pos_3457	Maltol	metab_5396	-	Level 4
pos_346	Solasodine	metab_5399	0	Level 3	6.9376	7.3568	5.3199	6.0382	7.6824	6.0212	5.3987	4.8728	4.7149	5.0966
pos_3464	Linoleic Acid	metab_5404	42.8	Level 3	5.6182	6.4255	5.9031	5.6707	5.7511	5.633	5.7799	5.9228	5.8843	5.6043
pos_347	17-Hydroxymethylethisterone	metab_5410	0	Level 3	5.8191	5.4876	5.2377	5.1626	6.6065	5.4108	5.3068	4.4351	4.7142	5.0788
pos_3487	Valylthreonine	metab_5429	0	Level 3	5.9885	4.9384	5.4498	4.2982	4.7579	4.9895	5.9353	4.1225	3.9996	4.1185
pos_349	AH 23848	metab_5432	33.5	Level 3	6.4047	6.3931	6.4027	6.4675	7.1353	5.7725	6.235	6.0483	6.326	6.1563
pos_350	N-[1-(2-methoxyethyl)-2-oxo-3,4-dihydroquinolin-6-yl]furan-2-carboxamide	metab_5444	46.5	Level 3	6.1723	5.9844	6.3193	6.5471	5.9734	6.4738	7.2072	6.8228	7.0661	5.928
pos_351	Rosmadial	metab_5455	0	Level 3	5.4405	4.6707	5.3704	4.8754	5.8071	4.905	5.1317	6.5435	6.0936	5.1541
pos_3540	Betanin	metab_5489	-	Level 4
pos_3558	Musabalbisiane A	metab_5507	-	Level 4
pos_3574	2,3-Diaminopyridine	metab_5525	41.8	Level 3	6.1844	5.0666	6.3071	6.2609	6.0209	6.7445	6.4765	6.1791	6.411	5.6252
pos_3575	AMINOHYDROXYBUTYRIC ACID	metab_5526	81.7	Level 1	7.0928	6.7885	7.1032	7.0119	6.971	6.4895	7.0299	6.6786	6.7102	6.8471
pos_3579	Creatine	metab_5530	77.7	Level 2	4.769	5.9157	5.1137	5.1706	4.4784	6.9947	5.2034	7.4957	6.9173	4.762
pos_3581	Gamma-L-Glutamyl-L-pipecolic acid	metab_5533	0	Level 3	3.7572	4.4814	5.3549	4.6711	5.8004	6.3239	7.016	3.57	3.5198	5.7024
pos_3590	N-Alpha-acetyllysine	metab_5543	71.7	Level 2	6.5921	6.1664	6.5511	6.4113	6.9078	6.9205	6.8843	6.5935	6.431	6.5981
pos_3595	Kaempferol 3-[2''-(p-coumaroylglucosyl)rhamnoside]	metab_5548	0	Level 3	1.3165	1.2081	1.3298	4.909	1.3408	1.1334	5.3217	5.4259	1.094	5.4682
pos_3603	Beta-D-Galactosamine	metab_5558	0	Level 3	6.4221	6.4909	6.6097	6.3841	6.7238	6.6017	6.8575	7.2961	7.1915	6.4373
pos_3621	Cichoriin	metab_5578	0	Level 3	6.5211	6.6396	6.5198	6.5438	6.5006	5.8042	5.9719	5.8116	5.7614	6.6864
pos_3629	6-Methoxyluteolin 7-glucuronide	metab_5585	-	Level 4
pos_3652	Pyridine N-oxide glucuronide	metab_5608	0	Level 3	6.4559	5.241	6.0857	6.1843	4.4855	4.9354	4.433	4.2727	5.1134	5.98
pos_3654	8-Hydroxynevirapine	metab_5610	-	Level 4
pos_3660	(2R)-1-O-beta-D-Galactopyranosylglycerol	metab_5617	0	Level 3	6.1801	3.5961	6.2237	3.772	4.7164	6.8412	4.8221	3.5236	5.7961	3.5923
pos_3664	Glycerol	metab_5620	55.6	Level 2	5.6763	4.484	5.5236	3.0595	3.0239	5.8449	3.0725	2.8113	4.8372	4.8946
pos_3666	N-Ribosylhistidine	metab_5621	0	Level 3	5.1536	4.861	4.6981	5.5082	5.0099	4.4894	4.6571	4.4968	4.4466	4.5656
pos_3674	Lactosamine	metab_5628	0	Level 3	5.3575	5.6241	5.4926	5.1694	6.2065	5.4424	5.9796	6.2835	3.6898	5.7929
pos_368	Menthone 1,2-glyceryl ketal	metab_5634	0	Level 3	5.7541	6.1594	6.0079	5.9223	5.8449	5.9667	6.128	6.0684	5.948	5.8331
pos_3685	4-Pentenoic acid	metab_5640	0	Level 3	5.3919	5.5651	5.4169	5.4977	5.4528	5.5875	5.5162	6.2194	5.5109	5.4284
pos_3695	Serylhydroxyproline	metab_5651	0	Level 3	3.5016	1.894	2.0212	3.6616	2.0327	5.6135	4.8534	3.3786	1.773	4.5186
pos_3701	Kinetin	metab_5659	42.3	Level 3	6.1495	5.5661	6.3163	5.4303	6.0044	6.1433	6.401	4.4566	6.187	6.9638
pos_3707	5-Aminopentanamide	metab_5665	0	Level 3	4.8819	5.2057	5.6999	5.0446	5.3229	5.3088	4.9305	2.8576	2.8075	5.0389
pos_3709	Cytidine	metab_5666	0	Level 3	4.2246	5.0123	4.9939	5.284	5.2815	5.3721	6.0169	5.552	5.6708	6.162
pos_3727	Hydroxyprolyl-Isoleucine	metab_5684	0	Level 3	5.447	4.6392	5.7251	5.771	6.0261	5.6228	5.6956	3.6026	4.2328	5.6017
pos_3730	Pyroglutamic Acid	metab_5688	75.8	Level 2	6.5521	6.6602	6.6585	6.775	6.8422	7.0928	7.3107	6.7874	6.9824	6.7564
pos_3735	Deoxycytidine	metab_5693	0	Level 3	6.5717	6.1298	5.3934	2.829	6.6363	6.7552	3.9236	4.8337	6.3905	4.1441
pos_3758	Benserazide	metab_5718	0	Level 3	5.5218	5.6567	3.8941	5.4427	5.7521	3.7668	4.9627	1.6538	1.6048	5.6179
pos_3765	N4-Acetylcytidine	metab_5726	0	Level 3	4.1788	6.2074	1.1195	4.2738	4.0593	4.6407	1.0818	0.9373	0.8932	0.9986
pos_3766	Diethylphosphate	metab_5727	0	Level 3	3.9638	4.1513	5.1711	5.497	3.9894	4.3764	5.2347	3.8318	3.7264	5.6834
pos_3768	Zymonic acid	metab_5728	0	Level 3	3.7443	3.6296	3.7583	3.8055	3.7698	4.8116	4.8867	5.6849	5.3906	4.3707
pos_3771	Gamma-Glutamylarginine	metab_5732	0	Level 3	4.2086	4.1802	2.7098	5.3297	5.1628	2.7221	1.5768	1.4216	1.3734	1.488
pos_3773	Uracil	metab_5734	72.9	Level 2	5.8542	5.4993	5.5735	6.5779	5.3713	5.5009	5.2512	5.1549	5.1186	5.2044
pos_3774	Hydroxyvalerylglycine	metab_5735	0	Level 3	7.4759	5.6129	7.6131	6.5272	7.0746	6.9696	7.6323	7.1753	6.7969	6.6987
pos_3775	3-Hydroxyisoheptanoic acid	metab_5736	0	Level 3	5.4006	5.5882	5.5985	5.4652	5.8091	6.15	6.4147	5.4597	5.9594	6.2523
pos_3776	2-Aminomuconic acid semialdehyde	metab_5737	0	Level 3	4.4868	4.5792	4.42	4.529	4.3568	4.4132	4.9389	4.587	4.4847	4.4419
pos_3777	Pyridoxine	metab_5738	80.4	Level 1	5.2256	5.3427	5.2719	5.2188	5.7023	4.9161	5.7066	4.9839	5.0095	5.262
pos_3779	Cis-Ferulic acid [arabinosyl-(1->3)-[glucosyl-(1->6)]-glucosyl] ester	metab_5740	-	Level 4
pos_3782	DL-4-Hydroxyphenyllactic Acid	metab_5744	61.6	Level 2	6.1316	5.7172	6.1533	5.5676	6.1668	3.9566	5.5046	5.2001	4.9133	5.8072
pos_3784	L-Alanyl-l-Valine	metab_5745	52.7	Level 2	6.4834	5.671	6.022	6.1177	6.1336	5.6993	5.8332	5.7628	5.6132	5.7816
pos_3795	Cis-p-Coumaric acid sulfate	metab_5756	0	Level 3	4.4483	5.6624	6.1126	6.1272	4.4739	4.2536	6.3051	4.8633	5.0627	5.7527
pos_380	Auxin b	metab_5762	0	Level 3	6.6685	5.9756	6.1163	5.8963	5.8749	7.6903	6.426	6.0537	6.718	6.0438
pos_3801	N1,N8-Diacetylspermidine	metab_5764	0	Level 3	7.6363	6.3488	6.9195	7.2437	6.2383	6.9168	7.5351	6.425	6.6461	7.485
pos_3802	Lys Ile	metab_5765	62.5	Level 2	6.7217	5.638	6.0789	6.1415	6.0179	5.4733	5.6073	5.5262	5.1964	5.36
pos_3803	Xi-4-Hydroxy-4-methyl-2-cyclohexen-1-one	metab_5766	0	Level 3	6.4677	6.2251	6.5421	6.5055	6.4443	6.4304	6.3474	6.0221	6.2646	6.2778
pos_3806	N-Carboxyethyl-gamma-aminobutyric acid	metab_5769	33.4	Level 3	5.4766	5.2824	4.7058	5.0787	5.12	5.1106	5.5965	4.9948	5.4482	5.3824
pos_3809	3-(3,4-Dihydroxyphenyl)lactic acid	metab_5772	0	Level 3	5.2345	5.3703	4.9751	4.564	5.7914	4.3081	4.5977	4.3156	4.2654	4.533
pos_3812	Arg Leu	metab_5776	70.9	Level 2	5.9229	4.6476	4.4637	4.544	5.6541	4.255	4.4228	4.3258	4.2123	4.3313
pos_3819	Hydroxytyrosol 4'-O-glucoside	metab_5782	-	Level 4
pos_3820	Gln Arg Ile	metab_5784	57.5	Level 2	5.4838	4.7048	5.4079	5.9609	4.845	4.6247	5.8029	4.6322	4.582	5.6648
pos_3825	Salsolinol 1-carboxylate	metab_5789	-	Level 4
pos_3843	Estriol 3-sulfate 16-glucuronide	metab_5807	-	Level 4
pos_3850	4-(Glutamylamino) butanoate	metab_5815	0	Level 3	5.5429	5.9996	4.1938	6.0132	6.3766	3.638	4.1093	3.6454	4.0701	4.7288
pos_3853	Biopterin	metab_5818	90.9	Level 1	3.9485	3.8338	3.9624	4.0384	3.974	5.3636	5.3651	5.3479	5.5289	3.83
pos_3861	Physoperuvine	metab_5827	0	Level 3	7.2107	6.394	7.1933	7.0031	6.2967	7.0292	6.908	6.1893	5.6339	6.8329
pos_3862	Niazicinin	metab_5828	-	Level 4
pos_3863	Beta-D-Xylopyranosyl-(1->5)-alpha-L-arabinofuranosyl-(1->3)-L-arabinose	metab_5829	-	Level 4
pos_3865	Asparaginyl-Threonine	metab_5831	-	Level 4
pos_3867	L-2-Amino-3-(4-aminophenyl)propanoic acid	metab_5833	0	Level 3	5.8545	6.3881	5.779	6.2577	6.2043	6.1958	5.7243	6.8815	6.492	5.8689
pos_3868	His Pro Val	metab_5834	57.8	Level 2	5.3789	1.2842	3.3601	1.4526	4.8262	1.2088	3.9925	3.8467	3.9994	1.2806
pos_3878	Glutaminylalanine	metab_5845	0	Level 3	2.2907	4.8135	0.1614	5.0668	5.7208	0.1067	0.1491	0.1083	0.0977	4.8194
pos_3884	LysoPE(0:0/22:6(4Z,7Z,10Z,13Z,16Z,19Z))	metab_5852	-	Level 4
pos_3891	Nicotinamide riboside	metab_5859	-	Level 4
pos_3897	Lysylglycine	metab_5864	0	Level 3	4.8365	4.9465	5.0238	4.4867	4.4511	4.8098	5.1938	4.7111	4.1881	4.9665
pos_3898	O6-Carboxymethyl-2'-deoxy-guanosine	metab_5865	0	Level 3	4.3844	4.9288	0.9758	4.5394	5.46	5.1736	3.828	3.4741	2.3286	0.8594
pos_39	(+/-)-Tryptophan	metab_5866	0	Level 3	7.9138	7.5516	7.8913	7.8455	7.7261	7.5853	7.6514	7.6601	7.7806	7.6238
pos_3901	Ile Glu	metab_5869	52.8	Level 2	6.3224	5.8678	6.6655	6.2764	6.3727	5.5532	6.2424	5.2138	5.8124	6.3535
pos_3903	N-Methyltyramine	metab_5871	34.8	Level 3	4.5285	5.843	4.23	4.7531	4.7943	4.3971	4.134	4.3719	4.3765	4.4548
pos_3904	Lysylproline	metab_5872	0	Level 3	6.0985	5.9805	5.8332	5.7712	5.0748	5.0383	5.5548	4.5595	4.3813	5.8333
pos_3908	2-Hydroxynevirapine	metab_5876	0	Level 3	5.3854	5.6013	5.8508	5.9646	6.1409	6.052	5.632	4.6127	5.3559	5.4468
pos_3910	5-O-p-Coumaroylnigrumin	metab_5879	-	Level 4
pos_3912	Vasicinone	metab_5881	38.6	Level 3	4.5903	4.7828	5.3217	4.921	4.9289	4.7179	5.2608	5.6451	5.5294	5.2376
pos_3918	Octopamine (p-Hydroxyphenylethanolamine)	metab_5887	32.7	Level 3	5.9176	6.3731	5.3953	5.5449	6.2724	5.2995	5.3573	5.2456	5.2439	5.271
pos_3923	N-Deisopropyl-fluvastatin	metab_5893	-	Level 4
pos_3926	L-Hypoglycin A	metab_5896	0	Level 3	3.6192	4.2131	5.7849	5.0894	4.0462	4.0106	3.8312	4.1328	4.045	3.6323
pos_3934	Ethyl 7-epi-12-hydroxyjasmonate glucoside	metab_5905	0	Level 3	4.8928	5.4983	3.3927	5.3365	6.1743	3.8574	4.8406	3.1916	3.1414	4.7613
pos_3936	Ascladiol	metab_5907	0	Level 3	5.0419	5.091	4.585	4.7904	5.4621	4.2809	4.4402	4.2797	4.2347	4.4424
pos_3940	5-Hydroxyindoleacetaldehyde	metab_5912	0	Level 3	5.1201	5.4592	5.0812	5.4277	5.6286	4.8016	4.7971	4.711	4.7758	4.938
pos_3941	N-Acetylglutamine	metab_5913	0	Level 3	5.913	6.1149	5.0157	6.5309	6.7477	4.4963	5.9145	3.8515	3.8013	5.4103
pos_3942	Hydroxyprolyl-Arginine	metab_5914	0	Level 3	3.6869	3.944	3.7008	4.936	4.4292	5.2009	5.4665	5.2022	3.463	4.8627
pos_3944	Methionyl-Cysteine	metab_5916	0	Level 3	5.0936	0.6103	5.3116	5.3764	5.1314	3.018	5.0819	5.6262	2.7729	3.9835
pos_3945	N-(2-hydroxy-2-phenylpropyl)-2-(4-propan-2-ylsulfanylphenyl)acetamide	metab_5917	64.5	Level 2	4.9493	4.7405	4.8355	5.3547	5.5049	5.0344	4.7563	4.1981	2.78	3.8646
pos_3947	Alpha-AMINO-3-HYDROXY-5-METHYL-4-ISOXAZOLEPROPIONIC ACID	metab_5919	-	Level 4
pos_3949	(+/-)-threo-1-(p-Hydroxyphenyl)propylene glycol 4'-glucoside	metab_5921	-	Level 4
pos_3955	Salsoline-1-carboxylate	metab_5928	0	Level 3	5.2682	5.1043	5.1964	6.464	5.6635	6.0597	5.3201	3.8086	4.8573	2.2471
pos_3956	N-Jasmonoylisoleucine	metab_5929	0	Level 3	5.9271	4.9507	5.2679	6.1436	5.9232	4.3756	4.8238	4.731	4.6554	5.3826
pos_3963	(S)-Succinyldihydrolipoamide	metab_5937	-	Level 4
pos_3964	9-Hydroxy-7-megastigmen-3-one glucoside	metab_5938	0	Level 3	5.3713	3.8621	5.6256	5.5152	5.6031	5.547	6.5932	1.7294	4.2197	6.0861
pos_3970	Talinumoside I	metab_5945	0	Level 3	3.6364	2.8992	5.8918	5.2763	3.1414	4.7107	5.3627	3.9378	4.8954	3.6487
pos_3972	3-Pyridylacetic acid	metab_5947	0	Level 3	5.2933	5.718	4.5572	5.0133	4.8099	4.465	4.4332	4.4629	4.3468	4.6192
pos_3974	Cyclo(proline-leucine)	metab_5949	60.8	Level 2	5.7048	5.6586	4.4701	4.6409	4.2577	3.0334	4.3284	3.0409	2.9907	3.1096
pos_3975	2,10-Bisaboladiene-1,4-diol	metab_5950	-	Level 4
pos_3978	1,28-Octacosanediol	metab_5953	0	Level 3	3.2279	3.1132	4.0582	3.4157	3.2534	6.2349	4.6973	4.6812	5.1667	5.3138
pos_398	24-Oxo-1alpha,25-dihydroxyvitamin D3	metab_5955	0	Level 3	6.8894	7.6924	7.1846	6.997	7.4181	7.0352	6.5204	7.5612	6.3799	7.005
pos_3982	Gibberellin A62	metab_5958	0	Level 3	4.0732	3.9585	4.0872	4.1344	4.0988	4.4433	4.8073	4.9479	6.8742	3.9547
pos_3993	Phenylalanylproline	metab_5969	0	Level 3	4.7148	5.1927	4.5228	5.8037	5.4476	4.8169	4.7386	4.9295	4.7367	4.2266
pos_4007	N-(2-ethyl-[1,2,4]triazolo[1,5-a]pyridin-8-yl)-2-pyridin-3-ylacetamide	metab_5986	-	Level 4
pos_402	PC(16:0/0:0)	metab_6000	85.4	Level 1	7.0506	7.1964	7.3405	7.3114	7.3321	6.8618	8.201	7.0182	7.1061	6.935
pos_4031	Mevalonolactone	metab_6012	0	Level 3	5.8536	5.7833	5.9125	5.8153	5.8624	5.455	5.6252	5.4989	5.6314	5.6864
pos_4033	Val Val Ala	metab_6014	34.5	Level 3	5.4662	4.0148	4.1674	4.1907	5.1791	4.0719	4.1026	4.9563	5.5158	4.011
pos_4036	2,6-Pyridinedicarboxylic Acid	metab_6017	60	Level 2	6.0725	5.4747	2.9603	3.0075	5.9537	2.7519	2.9195	3.8613	2.745	3.2952
pos_4038	(3R)-3,4-Dihydroxy-3-(hydroxymethyl)butanenitrile 4-glucoside	metab_6019	0	Level 3	6.0538	6.0618	6.148	6.2226	6.3197	5.6851	4.769	6.2158	5.2559	5.6741
pos_4040	Sclareapinone	metab_6022	0	Level 3	4.9591	5.0519	4.3883	4.1601	5.5896	6.0585	5.4751	5.5675	5.7	6.0744
pos_4047	Elaterinide	metab_6029	-	Level 4
pos_4052	5-Acetamidovalerate	metab_6035	0	Level 3	5.6899	6.0962	5.3831	5.7603	5.7277	6.3208	5.8606	5.0343	5.975	6.0904
pos_4053	Met Val	metab_6036	37.7	Level 3	4.3965	4.9463	4.8306	4.1144	5.4359	4.7506	5.5941	5.7707	3.3811	5.2838
pos_4054	Glu Tyr	metab_6037	57	Level 2	5.4068	5.5118	5.3906	4.9579	5.8655	4.764	5.4858	3.0493	4.0645	4.2302
pos_4059	NNAL-N-glucuronide	metab_6042	0	Level 3	5.7381	5.2593	5.5971	5.0433	3.2964	5.6341	5.6222	5.3766	5.79	5.1732
pos_4062	Ser Ile Thr	metab_6046	57	Level 2	5.5909	4.3358	5.2407	5.6192	5.2492	4.6787	4.9448	5.322	4.7253	4.3368
pos_4063	LysoPA(i-13:0/0:0)	metab_6047	-	Level 4
pos_4067	Gln Leu Ala	metab_6050	75	Level 2	5.9838	4.3288	5.3778	5.7271	5.6949	5.0371	5.129	5.2009	4.5889	5.3509
pos_4070	Osmundalactone	metab_6054	0	Level 3	5.2747	5.4735	5.0833	5.2125	5.6463	5.8	5.0499	5.0444	5.4153	4.9714
pos_4073	Blennin D	metab_6057	0	Level 3	5.6502	5.4013	4.4291	5.403	6.7038	4.8034	4.7687	4.9036	4.5693	4.2966
pos_4074	16alpha-Hydroxy DHEA 3-sulfate	metab_6058	-	Level 4
pos_4079	Indole-3-acetyl-beta-4-D-glucose	metab_6063	0	Level 3	4.2448	4.8485	3.8305	1.8431	5.26	4.2956	5.7744	5.552	5.6488	1.6666
pos_4088	1-[2-Amino-1-(4-methoxyphenyl)ethyl]cyclohexanol	metab_6073	32	Level 3	5.9146	5.2643	5.5711	5.3354	5.7621	4.8591	4.6112	4.6828	4.4679	4.5197
pos_4093	Dihydroisomorphine	metab_6078	0	Level 3	4.1088	4.0741	4.1228	6.5534	5.0028	4.8662	5.8824	4.4775	5.1368	5.2316
pos_4095	(+)-trans-Carveol glucoside	metab_6080	0	Level 3	5.3382	5.0765	4.137	5.3132	4.9733	5.0238	4.9203	4.3121	4.3342	4.7064
pos_4097	Epsilon-(Carboxyethyl)lysine	metab_6082	0	Level 3	5.311	4.576	4.4677	5.0682	4.7953	4.6927	4.8599	5.0853	4.5867	4.6876
pos_4098	Demethoxyegonol	metab_6083	-	Level 4
pos_4102	5'-(3'-Methoxy-4'-hydroxyphenyl)-gamma-valerolactone	metab_6089	-	Level 4
pos_4106	Corchorifatty acid A	metab_6092	0	Level 3	6.7183	4.2987	4.7541	5.1123	5.2023	4.7238	4.6892	4.6137	4.0402	4.5713
pos_4109	Prostaglandin E1	metab_6095	-	Level 4
pos_4118	Isoleucyl-Arginine	metab_6105	0	Level 3	6.0799	6.028	5.9187	5.2928	4.169	3.5951	4.5555	3.6026	3.5524	5.5661
pos_4119	Erinacine P	metab_6106	-	Level 4
pos_4120	(1S,2S,4R)-p-Menth-8-ene-1,2,10-triol 2-glucoside	metab_6108	-	Level 4
pos_413	Rigin	metab_6118	0	Level 3	3.6103	4.549	4.0146	5.5619	3.6358	5.5117	5.3355	3.7489	5.5702	5.3949
pos_4132	4,6-Decadiyn-1-ol	metab_6121	0	Level 3	5.006	4.6041	4.9266	5.7983	5.7536	5.3329	5.544	4.5316	4.4814	5.0062
pos_414	Gly Lys Val Lys Lys	metab_6128	30.4	Level 3	7.2874	6.6575	7.2106	6.8546	7.6204	6.7201	6.3966	6.4159	6.1713	6.1989
pos_4143	3-Hydroxytetradecanedioic acid	metab_6132	0	Level 3	3.6083	3.8313	3.8465	4.1561	5.0514	4.7088	3.5712	3.4109	3.3607	3.4797
pos_4148	2'-C-Methylcytidine	metab_6137	-	Level 4
pos_4154	Gln Val Val	metab_6144	44.3	Level 3	5.5375	4.3377	4.7969	5.1561	4.8753	4.9764	4.8199	4.9731	4.5463	3.776
pos_4160	15-deoxy-PGD2	metab_6151	0	Level 3	4.8976	4.8637	4.4894	4.7264	4.949	5.4591	5.6171	3.1744	3.1242	5.0875
pos_4163	O-Desmethyltramadol glucuronide	metab_6154	-	Level 4
pos_4168	Cis-5-Caffeoylquinic acid	metab_6158	-	Level 4
pos_4169	4-Hydroxybenzyl isothiocyanate	metab_6159	-	Level 4
pos_4184	(3beta,5alpha,9alpha,14alpha,22E,24R)-3,5,9,14-Tetrahydroxyergosta-7,22-dien-6-one	metab_6174	-	Level 4
pos_4186	O2'-4a-cyclic-tetrahydrobiopterin	metab_6176	0	Level 3	4.5879	5.5836	3.732	3.7792	4.9982	3.5233	3.691	3.5308	3.4806	4.6314
pos_4188	Prostaglandin E3	metab_6177	0	Level 3	2.8991	4.2998	2.913	4.1011	5.2967	4.5443	2.8721	3.4203	5.1098	4.4371
pos_419	5-Hexyltetrahydro-2-furanoctanoic acid	metab_6179	0	Level 3	6.6828	7.4199	5.4586	6.3622	5.9384	5.9325	5.5346	4.9091	5.5257	5.5151
pos_4191	Lacinilene C	metab_6181	0	Level 3	5.2081	4.9874	5.2792	6.0085	5.6777	5.6446	5.4439	4.8803	4.8301	4.949
pos_4193	Gln Gln Gly	metab_6183	-	Level 4
pos_4195	(S)-2,3-Dihydro-6-hydroxy-5-(hydroxyacetyl)-2-isopropenylbenzofuran	metab_6185	-	Level 4
pos_4196	Congmuyenoside B	metab_6186	0	Level 3	4.5182	3.6131	6.5999	5.7127	4.0223	4.914	5.6221	6.2764	5.8508	3.6093
pos_4199	1,2,3,6-Tetrahydro-2,3'-bipyridine	metab_6189	0	Level 3	4.0123	4.6591	5.2394	3.8095	4.3099	3.7079	3.091	3.69	3.2257	4.3204
pos_4204	2-Aminohexanedioic Acid	metab_6196	53.6	Level 2	3.7116	4.0797	4.0939	3.9952	4.0806	2.987	3.8557	3.4408	3.3596	3.6502
pos_4206	Ser Phe	metab_6198	71.7	Level 2	5.4416	5.1415	5.3654	5.2894	5.4503	4.63	4.8736	4.7791	4.6296	5.1876
pos_4211	Ser Ile Tyr	metab_6204	66	Level 2	4.4733	3.903	3.8267	4.9006	5.0354	4.4567	4.466	3.6255	3.5753	3.6942
pos_4215	5'-Hydroxycotinine	metab_6207	0	Level 3	5.3858	5.7291	5.3366	5.1575	5.7122	5.1399	5.799	5.2646	5.2666	5.7736
pos_4218	2,2'-Bipyridine	metab_6210	83.9	Level 1	4.4481	4.8297	4.7145	4.6434	4.8931	4.3967	4.9065	4.4368	4.2942	4.7488
pos_4224	6b-Hydroxy-8a-methoxy-7(11)-eremophilen-12,8-olide	metab_6217	0	Level 3	4.2971	3.6478	3.4972	4.055	5.2334	3.9085	3.4563	3.296	3.2459	3.3648
pos_4227	Trp Gly	metab_6220	-	Level 4
pos_4228	3,7,8,15-Scirpenetetrol	metab_6221	0	Level 3	5.3423	5.2249	5.6511	5.7064	5.2163	4.4199	5.7403	5.698	4.973	5.5116
pos_4229	Anhydrocinnzeylanol	metab_6222	0	Level 3	2.088	4.6949	4.0072	5.2031	4.2552	4.4669	5.91	5.3681	5.3389	4.2431
pos_4232	Hydroxyvalerylcarnitine	metab_6225	0	Level 3	3.2679	3.7389	2.4173	1.2546	3.8816	5.3283	5.1785	4.7216	4.7869	5.6911
pos_4235	CP-642931	metab_6228	-	Level 4
pos_4242	9-Azabicyclo[3.3.1]nonan-3-one	metab_6236	0	Level 3	4.2129	4.443	4.1268	4.2616	4.8451	4.6731	4.5888	5.02	4.5195	5.2234
pos_4243	Tryptophol	metab_6237	40.4	Level 3	6.4631	6.1091	6.4388	6.4418	6.2819	6.1654	6.1898	6.2125	6.3191	6.1831
pos_4250	Perilloside A	metab_6244	0	Level 3	4.3644	4.4776	3.9139	4.6717	4.7897	4.7085	5.7753	3.7127	3.6625	3.7814
pos_4255	Kainic acid	metab_6249	65.6	Level 2	3.9327	5.3509	4.0363	4.8319	5.1081	4.4836	4.6409	3.9764	3.7114	3.6649
pos_4260	6-Dehydrotestosterone glucuronide	metab_6255	-	Level 4
pos_4266	3'-Amino-3'-deoxythimidine	metab_6261	-	Level 4
pos_4268	Angeloylsenkyunolide F	metab_6262	0	Level 3	5.3724	4.827	3.872	3.9192	4.2493	5.4186	3.8311	3.6708	4.9841	4.6093
pos_4271	Phenethylamine	metab_6266	51	Level 2	5.8546	4.1068	4.9208	4.398	3.9467	4.6558	3.8942	4.1518	3.6838	4.2349
pos_4272	5-Aminopentanal	metab_6267	-	Level 4
pos_4273	Valylisoleucine	metab_6268	-	Level 4
pos_4274	Tryptophyl-Alanine	metab_6269	-	Level 4
pos_4275	Tryptophyl-Lysine	metab_6270	-	Level 4
pos_4276	[7-(3,4-Dihydroxyphenyl)-1-(4-Hydroxyphenyl)Heptan-3-Yl]Acetate	metab_6271	-	Level 4
pos_4277	Thr Phe	metab_6272	74.3	Level 2	5.7597	5.3924	5.6976	5.7285	5.7184	5.0697	5.2911	5.1397	4.8091	5.2792
pos_4285	Prostaglandin PGE2 glyceryl ester	metab_6281	-	Level 4
pos_4295	Viridiflorine	metab_6292	-	Level 4
pos_4298	Benzenebutanoic acid	metab_6295	0	Level 3	3.4685	3.6332	5	5.4341	3.2673	3.0362	3.2039	3.0437	2.9935	3.1124
pos_4299	L-Aspartyl-L-Phenylalanine	metab_6296	82.3	Level 1	5.6729	4.6271	4.4239	5.0297	4.8399	4.0755	4.4968	4.083	4.0328	4.1517
pos_4300	Testosterone sulfate	metab_6299	-	Level 4
pos_4302	3-Hydroxy-4-butyrophenetidide	metab_6301	38.7	Level 3	3.2079	4.1747	5.0957	5.6706	4.4129	4.0142	3.1809	3.0208	2.9706	3.0895
pos_4305	6-methoxy-4-oxo-1H-quinoline-3-carboxylic acid	metab_6304	70.8	Level 2	4.8818	5.4178	3.7053	4.4796	3.6557	4.6239	3.6032	3.4429	3.3927	3.5117
pos_4308	3-alpha,20-alpha-Dihydroxy-5-beta-pregnane 3-glucuronide	metab_6307	-	Level 4
pos_4316	Dehydroxyzyleuton	metab_6316	-	Level 4
pos_4318	Etodolac acyl glucuronide	metab_6317	-	Level 4
pos_4324	Persicaxanthin	metab_6324	-	Level 4
pos_4326	N-Ethyl-N-Methylcathinone	metab_6326	-	Level 4
pos_4338	5'-Amino-5'-deoxyadenosine	metab_6339	0	Level 3	3.4849	4.1728	5.1903	5.9941	3.8595	4.4911	5.9428	3.2978	3.2476	4.5135
pos_4341	Acevaltrate	metab_6343	0	Level 3	4.7166	3.1485	5.5025	5.6113	3.8946	3.0686	5.4954	4.3174	3.8974	3.1447
pos_4346	3'-Amino-3'-deoxythimidine glucuronide	metab_6348	0	Level 3	4.6644	3.5305	3.5774	4.5108	4.2016	3.9902	3.5365	3.3762	3.3261	3.445
pos_4350	ACRL Toxin II	metab_6353	0	Level 3	3.9533	1.147	1.2677	3.8425	2.9317	1.2398	1.2291	1.0801	1.0343	1.1435
pos_4351	6'-Apiosyllotaustralin	metab_6354	-	Level 4
pos_4353	Alpha-Carissanol	metab_6356	0	Level 3	5.966	6.3376	5.4595	5.8687	5.9608	3.8205	4.8193	5.7292	4.8883	7.1782
pos_4354	Morphine	metab_6357	0	Level 3	3.0174	3.2711	3.0314	3.4324	3.6722	2.8229	2.9905	2.8304	2.7803	2.8991
pos_4356	Phe Val	metab_6359	52.7	Level 2	6.1778	5.5607	6.0024	6.3295	5.8341	5.7321	5.6441	5.6744	5.6446	5.5703
pos_436	(+/-)9-HETE	metab_6363	30.3	Level 3	7.1813	7.8426	6.5555	6.6916	6.5264	7.6952	7.6151	7.4501	7.1866	6.9379
pos_4363	Hydroxypropionylcarnitine	metab_6367	0	Level 3	6.0886	5.8104	6.1713	6.0034	5.3536	4.9688	5.0416	4.8761	4.3907	6.1517
pos_4365	Cis,trans-5'-Hydroxythalidomide	metab_6369	0	Level 3	5.4425	1.5417	4.2611	4.4983	1.6785	1.4642	4.4119	1.4714	1.423	1.538
pos_4367	Matricarin	metab_6371	-	Level 4
pos_4368	Cis-12-Oxophytodienoic acid	metab_6372	0	Level 3	5.2202	5.379	5.2074	4.8955	5.5583	5.5432	3.3883	2.6523	2.2161	2.3344
pos_437	LysoPA(18:2(9Z,12Z)/0:0)	metab_6374	-	Level 4
pos_4370	Conferone	metab_6375	-	Level 4
pos_4375	Norhydromorphone	metab_6380	0	Level 3	3.9209	4.3532	3.3124	4.2278	4.3753	3.2744	4.4126	5.0506	4.6136	3.18
pos_4376	Indoprofen	metab_6381	0	Level 3	3.7067	4.6552	4.0726	5.0089	4.7256	4.2895	4.8103	5.2672	4.8309	3.2849
pos_4377	3-Epinobilin	metab_6382	-	Level 4
pos_4378	Indoleacetaldehyde	metab_6383	0	Level 3	5.1226	4.7819	5.7248	4.6808	5.0825	4.4369	4.5877	4.4693	4.4606	4.237
pos_4380	Epioxylubimin	metab_6386	0	Level 3	4.4499	4.8319	4.7871	5.1737	5.0173	4.6446	4.4079	4.1868	4.1366	4.5687
pos_4384	1-Acetyl-3,27-dihydroxywitha-5,24-dienolide 3-glucoside	metab_6390	-	Level 4
pos_4385	3-Hydroxy-2-methyl-[S-(R,R)]-butanoic acid	metab_6391	0	Level 3	3.6896	2.4255	2.8422	4.1769	1.9432	1.4575	2.1502	0.7369	0.6964	0.7939
pos_4388	L-Epicatechol	metab_6394	-	Level 4
pos_4395	Gamma-Glutamylphenylalanine	metab_6402	0	Level 3	5.5438	5.3891	5.1025	5.4891	5.4502	5.4501	5.0873	4.2387	4.704	4.0219
pos_44	Galactosyl 4-hydroxyproline	metab_6407	0	Level 3	7.716	7.5342	7.5861	7.5486	7.6118	6.8627	7.0791	6.6613	6.4102	5.3261
pos_4401	Lys Ile Leu	metab_6410	42.9	Level 3	5.4464	4.1458	4.2649	4.9256	5.011	3.6034	3.4653	4.3432	3.2913	3.3737
pos_4405	(-)-trans-3,4-Dihydro-4,8-dihydroxy-3-methyl-1H-2-benzopyran-1-one	metab_6414	0	Level 3	5.6626	4.6293	4.7535	4.6075	4.5933	4.3293	4.8508	4.3409	4.3396	4.0455
pos_4418	(3b,4b,11b,14b)-11-Ethoxy-3,4-epoxy-14-hydroxy-12-cyathen-15-al 14-xyloside	metab_6428	0	Level 3	7.6899	5.0997	4.9579	6.5446	5.3799	2.0951	5.0234	2.1025	2.0527	2.1708
pos_4421	(S)-Edulinine	metab_6432	0	Level 3	3.6471	4.4099	3.8026	4.3205	6.1527	4.5123	4.6003	4.3336	4.8536	4.5471
pos_4422	Austdiol	metab_6433	0	Level 3	3.9845	3.5812	3.9421	2.1416	2.1062	1.8882	2.0542	1.8956	3.4738	4.7777
pos_4423	Caffeine	metab_6434	-	Level 4
pos_4424	BW 245C	metab_6435	-	Level 4
pos_4426	Phe-Trp-OH	metab_6437	-	Level 4
pos_4427	Tyr Lys	metab_6438	54.8	Level 2	6.3518	4.6705	4.6833	5.6339	4.9964	4.9168	3.9761	4.2638	2.3631	3.9781
pos_4428	Lysyltyrosine	metab_6439	0	Level 3	3.8797	3.7369	5.4822	3.6594	4.2205	2.7055	3.4952	3.8135	3.5921	2.1553
pos_4431	Loganate	metab_6443	0	Level 3	3.088	4.9985	4.615	4.9116	4.68	4.3574	5.898	5.0802	5.4814	3.8319
pos_4438	2-Hexyl-1,3-dioxolane-4-methanol	metab_6449	0	Level 3	4.0028	4.1041	3.8006	5.4018	4.655	4.5849	4.0033	3.5994	3.5492	3.6681
pos_4439	Gln Val Ile	metab_6450	40.2	Level 3	5.165	3.3533	4.5651	5.0754	4.6082	3.2733	3.8725	4.3924	3.3947	3.3495
pos_444	PG(16:0/0:0)[U]	metab_6451	88.3	Level 1	6.2256	6.3094	6.4662	5.2872	5.8837	6.9058	6.268	7.0492	7.045	5.7814
pos_4440	Ne,Ne dimethyllysine	metab_6452	-	Level 4
pos_4447	Hydroxytanshinone	metab_6459	-	Level 4
pos_4449	3-Succinoylpyridine	metab_6461	0	Level 3	6.1561	5.5892	4.3972	5.3052	5.8218	4.8416	5.4118	4.4843	4.636	4.2473
pos_4453	3-Hydroxyibuprofen	metab_6466	0	Level 3	5.3811	5.4403	4.9659	4.4263	5.6522	4.6858	4.5731	4.1779	4.1277	4.4255
pos_4457	Zedoarol	metab_6470	0	Level 3	3.1486	2.4539	2.6869	6.0095	4.683	3.301	3.2427	2.5973	2.113	2.7636
pos_4458	(9R,10S,12Z)-9,10-Dihydroxy-8-oxo-12-octadecenoic acid	metab_6471	-	Level 4
pos_4464	Pro Pro Ile	metab_6478	33.7	Level 3	5.2988	4.9127	3.9655	4.8233	4.8989	5.2637	3.1008	5.6748	4.5267	3.9625
pos_4466	Narasin	metab_6480	-	Level 4
pos_4467	Queuosine	metab_6481	0	Level 3	6.0257	5.2975	3.6156	5.2422	4.5614	3.4069	5.8599	3.4144	3.3642	3.4831
pos_4470	Melledonal A	metab_6485	-	Level 4
pos_4474	3-Hydroxyhexanoylcarnitine	metab_6489	0	Level 3	5.2907	4.8314	5.0257	6.1095	5.249	5.5307	5.3837	4.7265	4.6763	4.7953
pos_4476	Palmitoyl glucuronide	metab_6491	0	Level 3	4.652	2.8626	2.9911	3.8669	4.3233	7.0628	5.3846	2.7901	2.74	2.8588
pos_4477	L-beta-aspartyl-L-leucine	metab_6492	0	Level 3	6.7939	5.5977	5.3642	6.8298	5.4515	5.1911	4.9873	3.5451	4.2497	5.4415
pos_4478	4'-Nitrophenyl-2-acetamido-2-deoxy-beta-glucopyranoside	metab_6493	0	Level 3	5.7197	5.6893	2.9643	4.6556	2.9759	2.7559	5.0617	2.7634	2.7132	2.832
pos_4481	(R)-(+)-2-Pyrrolidone-5-carboxylic acid	metab_6496	62.9	Level 2	4.7039	5.191	4.7645	5.2956	4.6781	4.6396	4.9466	5.0861	5.6651	5.1708
pos_4486	Tryptophanamide	metab_6501	0	Level 3	0.0555	0.0432	3.6474	3.5016	5.0032	0.0362	0.0523	0.0368	0.033	0.0429
pos_4491	N-Methylphenylalanine	metab_6507	51.5	Level 2	5.2021	4.7586	4.7741	5.6393	4.5747	4.9778	4.4956	4.8613	4.4598	4.9304
pos_4495	N-[2-(2-methylpiperidin-1-yl)ethyl]-4-(2-pyrrolidin-1-ylpyrimidin-4-yl)benzamide	metab_6511	-	Level 4
pos_4496	Lysine phosphoester	metab_6512	-	Level 4
pos_4498	Ethylene oxide/propylene oxide copolymer	metab_6514	0	Level 3	4.8763	4.4882	4.8659	5.2472	4.6773	4.3029	4.0511	2.8522	2.8021	4.4255
pos_4499	Gamma-Glutamyl-S-methylcysteine	metab_6515	0	Level 3	4.8473	4.5885	4.3689	4.5364	5.4415	3.359	4.0793	4.5315	3.632	3.4352
pos_4500	7-cyclopropyl-N-(4-morpholin-4-ylphenyl)pyrazolo[1,5-a]pyrimidine-5-carboxamide	metab_6518	58.2	Level 2	5.3518	4.1844	4.728	4.8902	4.9907	3.4523	3.4387	3.2785	3.2283	4.4341
pos_4509	L-Thyronine	metab_6527	-	Level 4
pos_4510	3-Hydroxy-4,6-heptadiyne-1-yl 1-glucoside	metab_6529	-	Level 4
pos_4513	Gamma-Glutamylleucine	metab_6532	0	Level 3	5.984	5.4391	5.6446	6.4556	5.3519	5.7859	4.1696	5.9273	5.227	5.9129
pos_4517	Cysteinyl-Serine	metab_6536	0	Level 3	5.3491	5.8181	4.9511	5.3363	4.8343	5.5907	4.2255	4.7405	5.2973	4.7761
pos_4522	Armillarinin	metab_6542	0	Level 3	6.7935	5.884	4.0341	5.7142	5.5732	3.2198	3.3875	5.0183	3.1771	3.7434
pos_4529	Ala Lys Leu Asp	metab_6548	39.2	Level 3	5.1161	4.3159	5.5323	5.9131	6.7943	5.2111	5.2527	4.9051	4.6534	6.3584
pos_4539	23-trans-p-Coumaroyloxytormentic acid	metab_6558	-	Level 4
pos_4540	Ser Asp Thr Glu	metab_6560	-	Level 4
pos_4548	Bicyclo-PGE2	metab_6567	-	Level 4
pos_455	DG(15:0/18:1(11Z)/0:0)	metab_6569	0	Level 3	6.0179	6.9144	3.0343	5.0888	3.0459	6.7626	6.6765	7.3561	5.5864	2.902
pos_4554	(R)-2,3-Dihydroxy-3-methylvalerate	metab_6574	0	Level 3	4.527	4.7135	4.6374	4.565	4.4787	4.1378	5.2455	4.5495	5.1596	5.1274
pos_4557	1-Octen-3-yl glucoside	metab_6577	0	Level 3	6.0071	3.6588	3.4664	3.8914	4.6925	4.6721	3.2341	4.119	4.0455	4.188
pos_456	Cis-Uvariamicin IB	metab_6580	0	Level 3	6.4307	6.6448	6.3096	6.3779	6.3055	6.387	7.2192	6.9102	6.3279	6.1733
pos_4561	Corchoroside A	metab_6582	0	Level 3	5.5801	3.606	5.9023	4.6762	5.8888	3.5259	3.6937	3.9924	3.4832	5.969
pos_4562	Jasmine ketolactone	metab_6583	0	Level 3	5.3843	4.7051	4.1585	4.7663	4.9221	4.482	4.7199	4.4253	4.4699	3.934
pos_4564	(E)-2-Hydroxy-N-desmethyldoxepin	metab_6585	-	Level 4
pos_4570	(1beta,8beta)-1,8-Dihydroxy-3,7(11)-eudesmadien-12,8-olide	metab_6592	0	Level 3	4.6473	4.6561	4.6926	5.3666	4.9963	4.9998	5.0949	4.1737	4.1235	4.2424
pos_4576	3-(3-hydroxy-4-methoxyphenyl)propanoic acid	metab_6598	0	Level 3	4.2496	5.3079	3.8344	4.57	3.6016	3.3178	4.3399	2.8495	2.7994	2.9182
pos_4578	JWH 073 N-butanoic acid metabolite	metab_6599	32.3	Level 3	5.2371	4.5834	3.4344	3.6552	5.108	3.2258	3.3935	3.2333	3.1831	3.302
pos_4579	Germacrone-13-al	metab_6600	0	Level 3	4.53	5.355	5.0348	5.2757	5.0658	4.4301	3.5469	1.2658	1.2185	1.3311
pos_4589	2,4-Di-tert-butylphenol	metab_6611	0	Level 3	2.8516	3.2314	3.2077	3.7291	3.4997	5.7122	3.1547	3.1214	2.6145	3.0624
pos_459	DG(a-17:0/16:0/0:0)	metab_6612	0	Level 3	6.3482	7.6274	5.7137	6.0802	5.104	7.0827	5.7324	7.0641	6.8999	4.7408
pos_4591	Hydroxygaleon	metab_6614	-	Level 4
pos_4593	(5alpha,6beta,14alpha,20R,22R)-5,6,14,20,27-Pentahydroxy-1-oxowith-24-enolide	metab_6616	-	Level 4
pos_4594	3-Chlorotyrosine	metab_6617	-	Level 4
pos_4596	Capryloylglycine	metab_6619	0	Level 3	5.4543	4.8004	4.5626	5.3109	4.9601	5.0047	5.1596	3.3546	3.3044	4.8317
pos_4599	Gibberellin A53	metab_6622	-	Level 4
pos_46	Alpha-Tetrasaccharide	metab_6623	0	Level 3	1.6394	5.0925	1.6531	1.6993	1.6644	5.1641	5.8966	7.2388	6.8605	1.524
pos_4604	(+)-3-HYDROXY-N-METHYLMORPHINAN D-TARTRATE	metab_6629	-	Level 4
pos_4608	Chenodeoxycholic acid sulfate	metab_6632	0	Level 3	5.0187	4.5556	5.4094	5.7312	6.8317	4.638	5.3362	4.9002	4.4328	6.3584
pos_4613	Lysylhistidine	metab_6638	0	Level 3	3.7234	3.6087	5.0019	4.0779	4.2079	4.8352	5.2791	3.5362	3.486	4.3927
pos_462	(S)-Oleuropeic acid	metab_6645	0	Level 3	5.8873	6.0921	5.9262	5.9382	5.8542	5.8693	5.9456	5.9704	5.9406	5.8825
pos_4620	Vicenin 2	metab_6646	-	Level 4
pos_4626	5-(2-Methylpropyl)tetrahydro-2-oxo-3-furancarboxylic acid	metab_6652	0	Level 3	5.1294	4.9772	5.0255	4.8943	5.1453	5.4928	5.3479	4.9216	4.7526	4.8317
pos_4628	N-depropylpropafenone	metab_6654	0	Level 3	4.1643	3.8631	0.3171	3.1462	3.5243	3.482	4.092	0.2244	0.2048	0.2535
pos_4630	Digoxigenin bisdigitoxoside	metab_6657	0	Level 3	4	3.8853	4.014	4.0612	4.0256	3.8053	5.5733	3.8128	4.9675	6.7065
pos_4631	1-(3-Hydroxy-5-methyl-2-thienyl)ethanone	metab_6658	-	Level 4
pos_4632	Glutamylisoleucine	metab_6659	0	Level 3	5.6287	5.2306	4.9567	5.631	5.2975	4.8671	5.0501	5.1867	5.117	4.8276
pos_4635	Acetyl-DL-Leucine	metab_6662	45.5	Level 3	5.3865	5.7994	5.7187	5.4394	5.9846	5.3663	5.4348	5.1124	5.0231	5.6873
pos_4636	1-Stearoylglycerophosphoglycerol	metab_6663	0	Level 3	4.2705	4.6669	4.4727	5.0509	4.921	4.4306	4.278	3.8153	3.5853	4.4333
pos_4637	Diacetoxyscirpenol	metab_6664	0	Level 3	4.1802	2.5764	2.9244	2.752	3.657	2.8792	2.664	3.1606	2.454	2.6832
pos_4638	(3beta,4alpha,5alpha,24Z)-4-Methylstigmasta-8,24(28)-dien-3-ol	metab_6665	-	Level 4
pos_464	2-Hydroxy-2,6,6-trimethylcyclohexanone	metab_6667	0	Level 3	6.6337	6.8067	6.6474	6.6889	6.5861	6.5943	6.6793	6.7018	6.6757	6.5727
pos_4641	Gly Asp Ser	metab_6669	35.7	Level 3	4.4285	5.2523	4.2562	4.0744	4.3352	3.0667	4.7863	3.0742	3.024	5.241
pos_4642	Melledonal B	metab_6670	-	Level 4
pos_4644	Ser Tyr Ile	metab_6672	89.6	Level 1	5.1583	4.1003	5.2196	4.9954	4.908	3.4614	4.6893	4.9397	4.2986	4.8721
pos_4649	DL-p-Chlorophenylalanine methyl ester hydrochloride	metab_6677	92.3	Level 1	5.9794	6.2136	6.0549	5.9994	5.8375	6.0279	6.0968	6.1249	6.0691	5.9859
pos_4650	N-Acetyl-O-methyl-L-tyrosine	metab_6679	36.9	Level 3	5.6941	5.6019	4.9441	4.9927	5.6796	4.7525	6.0214	5.1419	5.2593	5.8484
pos_4652	6-Hydroxy-4-Methylcoumarin	metab_6681	55.4	Level 2	5.006	4.5247	4.8686	5.0918	5.3541	4.351	5.4594	4.7653	4.3552	5.0575
pos_4653	6-Hydroxy-1H-indole-3-acetamide	metab_6682	0	Level 3	0.5259	0.4486	0.8404	4.5445	3.4973	1.9778	4.5546	0.4033	0.3736	0.4462
pos_4655	Kuwanol D	metab_6684	0	Level 3	3.4804	1.7521	2.7444	3.4986	4.8569	3.9364	3.4231	1.6809	3.3149	6.1337
pos_4656	Phenylacetohydroximoyl-cysteinylglycine	metab_6685	-	Level 4
pos_4661	Indole-3-propionic acid	metab_6691	0	Level 3	4.4045	4.8223	4.486	6.3395	4.5967	4.5521	4.4201	4.3971	4.5593	4.5403
pos_4665	Thromboxane B3	metab_6695	-	Level 4
pos_4668	Aspartyl-Tryptophan	metab_6698	-	Level 4
pos_4673	Androsterone	metab_6704	0	Level 3	4.0569	4.299	4.9733	6.0314	4.9049	5.5111	5.1678	3.8697	4.5004	4.8373
pos_4676	Riesling acetal	metab_6707	0	Level 3	4.3847	3.3944	3.2391	3.8461	3.8612	2.8786	5.7828	3.4575	3.8955	2.9548
pos_4683	Ile Val Val	metab_6714	64.9	Level 2	5.8678	4.5391	4.756	5.2172	5.215	4.2753	4.2563	4.7393	4.2036	4.046
pos_4684	Vanilloloside	metab_6715	0	Level 3	4.6772	4.9749	4.7484	4.4199	4.9989	4.5937	4.0404	4.6178	3.8299	4.4805
pos_4688	Isohomovanillic acid	metab_6719	0	Level 3	4.8753	5.0105	5.3369	5.0227	4.7442	4.5935	4.5141	4.5001	4.5278	4.5696
pos_4692	3-Hydroxy-N6,N6,N6-trimethyl-L-lysine	metab_6724	0	Level 3	4.7141	5.1152	4.3162	4.3963	5.6794	4.3212	4.3368	3.9877	4.3183	4.5883
pos_4694	MG(18:4(6Z,9Z,12Z,15Z)/0:0/0:0)	metab_6726	0	Level 3	4.9399	3.7042	5.2483	4.5812	4.7651	5.3578	5.4186	4.3003	3.8695	4.7333
pos_4697	(3beta,6beta)-Furanoeremophilane-3,6-diol 6-acetate	metab_6729	0	Level 3	5.4083	2.9337	3.8003	3.1094	4.3785	3.4826	3.9591	2.8612	2.8111	3.7581
pos_47	3-Fucosyllactose	metab_6732	0	Level 3	3.5383	3.4237	3.5523	3.5995	3.5639	4.3409	5.9031	8.8125	5.356	3.526
pos_4700	20-Hydroxy-PGF2a	metab_6734	0	Level 3	3.6268	3.4165	1.9276	1.9743	1.939	4.5603	2.4139	3.4232	3.7109	1.797
pos_4701	Rac-5,6-Epoxy-retinoyl-beta-D-glucuronide	metab_6735	0	Level 3	4.444	4.1354	4.9977	5.2225	6.3147	4.0554	4.7149	4.7801	4.6477	4.5921
pos_4702	5-Fluoro-2'-deoxycytidine	metab_6736	0	Level 3	4.7948	3.4825	3.6111	3.959	4.8141	3.4025	3.5702	3.6915	3.5447	3.4787
pos_4705	LysoPE(0:0/18:3(6Z,9Z,12Z))	metab_6739	0	Level 3	4.3348	2.5882	5.0911	5.3314	3.6779	2.5084	5.3171	4.7435	2.4658	4.102
pos_4711	Gln Ile Ile	metab_6745	69.5	Level 2	5.3847	4.0654	5.5638	5.0862	5.0864	5.4967	5.6342	5.2682	4.5437	5.0225
pos_4716	Methyl (3x,4E,10R)-3,10-dihydroxy-4,11-dodecadiene-6,8-diynoate 10-glucoside	metab_6750	0	Level 3	3.9498	3.1261	0.9256	4.6766	5.9153	2.5748	2.0436	2.0463	0.7128	2.7201
pos_4725	Tryptophylhydroxyproline	metab_6759	0	Level 3	2.7102	4.3699	5.5058	4.0157	3.9802	2.516	2.6833	2.5234	2.4734	4.4294
pos_4726	Ala Phe Thr	metab_6760	33.3	Level 3	4.4866	3.8893	4.0667	4.0124	5.1203	4.5001	5.5988	3.1945	3.1443	3.2632
pos_4727	Glaudine	metab_6761	0	Level 3	5.7427	3.2868	4.642	4.9262	4.2347	3.2068	3.3745	3.4041	3.1641	3.283
pos_4733	Caseadine	metab_6768	75.4	Level 2	4.0224	3.4783	3.371	3.5643	4.0965	2.8805	3.0481	2.888	2.8378	3.2133
pos_4737	Fusarin C	metab_6772	-	Level 4
pos_4738	LysoPE(18:1(11Z)/0:0)	metab_6773	-	Level 4
pos_4741	2,6-Dimethyl-4-hydroxybenzaldehyde	metab_6777	74	Level 2	4.4274	4.3809	4.1645	4.5204	4.3736	4.5423	4.4266	4.3182	4.2655	4.1706
pos_4746	Val Val Ile	metab_6782	32.9	Level 3	5.8312	4.6103	5.0983	5.3871	5.6659	4.2529	4.9009	5.0345	4.3831	4.6971
pos_4754	Trans-O-Methylgrandmarin	metab_6791	0	Level 3	4.1262	3.4397	1.9417	3.8782	4.1705	4.368	3.1179	1.7434	1.6941	3.2724
pos_4758	4-Phenyl-3-buten-2-ol	metab_6795	0	Level 3	4.882	4.909	4.6386	5.0035	4.7344	4.7188	5.3616	4.7374	4.6746	4.5124
pos_476	Asparagoside B	metab_6797	0	Level 3	5.8941	5.1431	5.7964	7.2739	5.9939	5.6159	7.0484	5.6245	6.5703	5.8736
pos_4760	2-Amino-4-oxo-6-(1',2'-dioxoprolyl)-7,8-dihydroxypteridine	metab_6798	-	Level 4
pos_4761	PG(18:3(9Z,12Z,15Z)/22:6(4Z,7Z,10Z,13Z,16Z,19Z))	metab_6799	0	Level 3	3.2138	1.4569	1.5816	4.2836	3.8808	3.232	4.5817	1.4968	1.339	6.0555
pos_4762	Prostaglandin D2-1-glyceryl ester	metab_6800	-	Level 4
pos_4763	LysoPE(16:1(9Z)/0:0)	metab_6801	0	Level 3	4.5949	3.4357	4.7152	4.1631	4.2731	3.3557	3.5234	3.8975	3.313	4.687
pos_4764	3-Hydroxyphenylpyruvic acid	metab_6802	0	Level 3	4.2373	3.3198	2.9588	4.0817	2.8888	3.1434	3.4431	2.6763	3.0834	2.7791
pos_4765	Acetaminophen cystein	metab_6803	-	Level 4
pos_4766	1-Methyl-2-oxopropyl butyrate	metab_6804	-	Level 4
pos_4769	Epinepetalactone	metab_6807	52.5	Level 2	4.8656	4.6559	4.2124	4.6221	4.9133	4.6274	4.9628	4.3286	4.3412	4.3016
pos_477	2,3-Secoporrigenin	metab_6808	0	Level 3	5.3507	6.5146	6.2869	6.2933	6.1398	6.4629	5.6012	6.154	5.8393	5.8738
pos_4772	Ala-Tyr-OH	metab_6811	-	Level 4
pos_4780	2-Indolecarboxylic acid	metab_6820	0	Level 3	4.3426	4.466	6.2217	5.7237	4.5957	5.6625	5.9524	4.3396	4.2365	6.1344
pos_4782	L-Hexahydro-3-imino-1,2,4-oxadiazepine-3-carboxylic acid	metab_6822	-	Level 4
pos_4784	Myricatomentoside I	metab_6824	-	Level 4
pos_4787	Dextrorphan	metab_6827	-	Level 4
pos_4789	Armillyl orsellinate	metab_6829	0	Level 3	4.5418	3.8624	3.7022	4.4712	6.0678	3.6973	4.1327	4.647	4.4958	4.1614
pos_479	8-iso-PGA1	metab_6830	73.5	Level 2	6.3135	5.9745	6.3537	5.906	6.5649	7.6511	6.3729	5.9555	6.5148	6.5964
pos_4794	2,2,6,7-Tetramethylbicyclo[4.3.0]nona-1(9),4-diene-7,8-diol	metab_6835	0	Level 3	3.7876	3.2974	3.3278	4.252	3.3655	3.194	5.2695	3.6663	3.5976	2.902
pos_4797	3-Hydroxybenzaldehyde	metab_6838	69.3	Level 2	4.8133	4.3471	4.127	4.3398	4.6725	3.5694	3.9217	3.6952	3.4934	4.2665
pos_4798	Leu Gly Leu	metab_6839	43.4	Level 3	5.5054	4.1557	5.0606	5.3772	5.3633	4.7464	4.1416	4.4056	3.9311	4.5043
pos_4804	Glutamylglutamic acid	metab_6846	0	Level 3	4.7845	5.4449	3.9257	3.5551	6.1996	5.1979	5.3974	5.2147	4.9147	5.789
pos_4806	LysoPE(20:5(5Z,8Z,11Z,14Z,17Z)/0:0)	metab_6848	0	Level 3	5.9627	3.576	4.1686	5.0408	4.3298	3.1499	3.4381	4.7691	3.1072	3.2261
pos_4809	N-Methylserotonin	metab_6851	-	Level 4
pos_481	Lys Ile Glu Arg	metab_6852	44.8	Level 3	7.1639	6.5683	6.8867	6.8293	7.233	6.6801	6.8607	6.4851	6.638	6.3318
pos_4811	Nor-psi-tropine	metab_6854	-	Level 4
pos_4812	1,2-Anhydridoniveusin	metab_6855	-	Level 4
pos_4813	Guaicyl acetate	metab_6856	0	Level 3	5.4223	4.8047	5.6212	5.093	4.5888	4.1246	4.6154	3.6099	3.6456	4.3959
pos_4818	Imidazolelactic acid	metab_6860	0	Level 3	5.5385	5.5526	5.7813	5.697	6.2853	4.5459	5.5544	4.9852	4.6525	5.8023
pos_4819	Thr Trp Tyr	metab_6861	-	Level 4
pos_4826	Ascorbyl palmitate	metab_6869	0	Level 3	4.0647	4.7185	5.1962	5.4784	4.6818	4.3962	5.9528	5.8562	5.7907	5.756
pos_4832	Isoeugenitol	metab_6876	-	Level 4
pos_4835	7-Hydroxy-6-(methoxyacetyl)-2,2-dimethyl-2H-1-benzopyran	metab_6879	0	Level 3	5.368	5.2015	4.4396	5.4997	4.0976	4.3967	4.7211	1.0101	0.9651	1.0726
pos_4836	Arlatin	metab_6880	0	Level 3	4.6214	5.1212	0.8836	4.222	4.5667	4.3594	0.8482	2.3842	0.6745	2.9471
pos_4837	Gibberellin A34-catabolite	metab_6881	0	Level 3	5.178	3.4795	4.4225	4.6292	4.842	4.3149	4.9771	3.4069	3.3567	4.8601
pos_4839	L-L-Homoglutathione	metab_6883	0	Level 3	4.6585	5.3926	3.9451	3.456	4.8834	3.2002	3.3679	3.2077	3.1575	3.3372
pos_4842	1-(2,4-Dihydroxyphenyl)-3-[8-hydroxy-2-methyl-2-(4-methyl-3-pentenyl)-2H-1-benzopyran-5-yl]-1-propanone	metab_6886	-	Level 4
pos_4846	4'-Hydroxy-5,5'-diisopropyl-2,2'-dimethyl-3,4-biphenylquinone	metab_6890	0	Level 3	5.1945	4.9404	5.0287	5.052	5.616	4.5347	4.4736	4.5651	4.2631	4.382
pos_4853	Dolichosterone	metab_6898	0	Level 3	4.9918	3.5487	5.1003	7.134	5.8282	3.4686	4.0441	5.2384	3.4259	5.4164
pos_4856	Cyclocalopin D	metab_6901	-	Level 4
pos_4858	7,8-Dimethoxy-1,3-Dihydro-2H-3-Benzazepin-2-one	metab_6903	50	Level 2	5.6184	4.9686	4.3745	4.8682	5.3488	4.1116	5.6448	4.2988	3.876	5.6426
pos_4863	Phenoxyacetic acid	metab_6909	0	Level 3	3.941	2.6406	2.7691	3.6281	2.7806	2.9946	3.9143	2.5683	2.5182	3.1949
pos_4867	(+/-)7-epi Jasmonic Acid	metab_6913	54.3	Level 2	5.4853	4.8546	4.445	5.0316	5.2689	4.3797	5.3255	3.8725	4.1361	4.2911
pos_4868	6,7-Dimethoxy-1-Methyl-3,4-Dihydroisoquinoline	metab_6914	44.7	Level 3	3.4277	4.1089	4.1126	3.7602	3.7227	4.7123	4.7706	4.4483	4.6117	4.2609
pos_4869	N,N-dimethyl-2-(9-propanoyl-1-oxa-9-azaspiro[5.5]undecan-4-yl)acetamide	metab_6915	-	Level 4
pos_4870	5C-aglycone	metab_6917	0	Level 3	2.8868	3.126	3.0155	3.1425	3.6577	3.0131	3.0466	2.2348	2.1849	2.3032
pos_4877	Bufotenine O-glucoside	metab_6924	0	Level 3	3.989	3.3215	3.7699	4.2686	3.8787	5.6252	3.4092	3.249	3.4028	3.3177
pos_488	Tuberoside J	metab_6927	-	Level 4
pos_4881	Dethiobiotin	metab_6929	98.1	Level 1	4.6481	4.754	4.6314	4.7155	4.2991	4.2566	4.453	4.5067	4.2353	5.7056
pos_4882	Trilobinol	metab_6930	0	Level 3	4.889	4.7674	5.596	5.5525	4.9052	6.1079	5.9359	3.6226	3.0692	6.1508
pos_4884	Macrophorin C	metab_6932	-	Level 4
pos_4886	Gamma-glutamyl-L-putrescine	metab_6934	-	Level 4
pos_4888	Valylvaline	metab_6936	-	Level 4
pos_4891	Dynorphin A (6-8)	metab_6940	-	Level 4
pos_4894	5-Hydroxykynurenamine	metab_6943	0	Level 3	4.8603	3.9744	4.0585	4.6065	6.0966	2.7989	3.9455	1.9969	1.9472	4.5785
pos_4897	Tryptophyl-Arginine	metab_6946	0	Level 3	5.2544	4.9498	5.7224	6.8283	5.3924	4.9144	5.1444	5.0319	4.9334	5.3382
pos_4898	Cavipetin B	metab_6947	0	Level 3	3.1159	3.0013	3.1298	3.177	3.7027	3.765	5.0016	4.9249	3.4226	5.2803
pos_4899	Deacetylnomilin	metab_6948	-	Level 4
pos_4901	Lys Phe Arg Lys	metab_6952	57.2	Level 2	1.9899	1.8765	2.0037	4.4426	2.0151	4.3074	5.5921	5.6318	1.7556	5.722
pos_4903	Deoxynivalenol 3-glucoside	metab_6954	-	Level 4
pos_4909	O-Desmethyltramadol	metab_6960	-	Level 4
pos_491	3a,7a,12a-Trihydroxy-5b-cholestan-26-al	metab_6961	0	Level 3	6.7423	6.7879	6.8179	7.313	6.9232	6.898	7.1817	7.021	7.2322	6.9901
pos_4911	3b,8b-Dihydroxy-6b-(3-chloro-2-hydroxy-2-methylbutanoyloxy)-7(11)-eremophilen-12,8-olide	metab_6963	0	Level 3	4.3694	5.7056	5.982	4.7103	4.2635	4.4777	3.7271	3.3972	2.9596	3.0784
pos_4926	Alpha-Codeimethine	metab_6978	66.5	Level 2	5.5288	3.9312	4.4039	5.4384	2.345	5.1336	4.9418	2.702	1.2563	3.4416
pos_4927	Soyasaponin IV	metab_6979	0	Level 3	5.0149	3.7298	5.2754	4.1811	5.102	3.6498	4.5973	3.6573	3.6071	5.6257
pos_4928	Isoeugenitin	metab_6980	0	Level 3	5.6201	4.6837	4.4356	4.3254	4.8906	4.439	4.666	3.2253	4.5271	4.2463
pos_4929	Carboxy-ibuprofen	metab_6981	0	Level 3	2.3948	3.4015	2.5461	5.5466	3.3176	2.201	2.3679	2.2084	2.1586	3.1027
pos_493	(+/-)13-HpODE	metab_6982	68.1	Level 2	7.5302	6.9831	6.9587	6.8551	6.642	7.9154	7.2318	6.6483	7.0976	6.9983
pos_4931	Prostaglandin PGE2 1-glyceryl ester	metab_6984	-	Level 4
pos_4933	Eugenitol	metab_6986	0	Level 3	3.4736	3.5377	2.9884	4.6972	3.7446	2.78	5.7512	2.7874	2.7373	3.2105
pos_4940	Reichstein's substance E	metab_6994	-	Level 4
pos_4949	Secoeremopetasitolide A	metab_7002	0	Level 3	4.6256	3.6083	3.3305	5.4728	3.8101	4.4896	6.0928	4.9742	4.5565	3.7849
pos_4950	Oxymetholone	metab_7004	0	Level 3	5.5673	5.0266	5.8467	5.4847	4.5714	5.9316	6.2027	3.086	3.0359	5.7967
pos_4952	2',4',6'-Trihydroxydihydrochalcone 4'-glucoside	metab_7006	-	Level 4
pos_4956	Goyaglycoside g	metab_7010	-	Level 4
pos_4961	Curdione	metab_7016	0	Level 3	4.7602	4.9879	4.993	5.046	5.3169	4.3906	3.7731	3.4327	3.3825	3.5014
pos_4963	4-oxo-Retinoic acid	metab_7018	0	Level 3	5.9731	6.0927	6.1385	6.4948	5.8673	5.0682	4.4299	4.5482	2.1701	5.3882
pos_4964	20-Hydroxy-E4-neuroprostane	metab_7019	-	Level 4
pos_4965	23-Hydroxyphysalolactone	metab_7020	-	Level 4
pos_4966	(1alpha,3beta,20S,22R,24S,25S)-Pubescenin	metab_7021	-	Level 4
pos_4968	Melibiitol	metab_7023	0	Level 3	5.849	4.6475	4.2714	4.8642	5.4967	5.9694	4.2901	4.0907	4.02	5.2308
pos_4971	Permetin A	metab_7027	0	Level 3	6.9545	5.5014	7.2475	6.3617	7.5283	5.3632	5.1508	4.3306	4.2804	6.4966
pos_4973	3 Hydroxycoumarin	metab_7029	-	Level 4
pos_4975	N-Acetylvaline	metab_7031	-	Level 4
pos_4979	Norvaline	metab_7035	0	Level 3	3.6697	3.4653	3.4573	3.9569	3.2092	3.0522	4.8159	4.9167	4.1935	4.5177
pos_4982	Isoleucyl-Serine	metab_7038	-	Level 4
pos_4987	Isozeaxanthin	metab_7043	-	Level 4
pos_4989	Hydroxy-lacosamide	metab_7045	0	Level 3	3.3498	5.022	5.6928	5.4444	4.2695	3.1552	4.1177	3.2388	3.1125	5.1802
pos_4990	Asp Ile Ile	metab_7047	43.9	Level 3	5.1657	4.5454	4.7174	5.1954	4.8794	4.4968	4.9859	5.0058	4.4029	4.8804
pos_4991	Isoputreanine	metab_7048	-	Level 4
pos_4992	Oleoside dimethyl ester	metab_7049	-	Level 4
pos_4993	Vitamin A2	metab_7050	-	Level 4
pos_500	3-ketosphinganine	metab_7059	63.2	Level 2	6.4045	6.978	7.3212	7.322	6.2468	7.2149	7.4548	7.8308	7.5793	7.3437
pos_5002	5'-Carboxy-alpha-chromanol	metab_7061	-	Level 4
pos_5003	1b-Furanoeudesm-4(15)-en-1-ol acetate	metab_7062	0	Level 3	4.6819	3.6269	5.9207	3.8499	4.9695	3.5468	5.3921	5.9023	3.8976	4.8169
pos_5004	Spirolide B	metab_7063	-	Level 4
pos_5008	5,6-Dihydroxyindole-2-carboxylic acid	metab_7067	-	Level 4
pos_5011	LysoPE(0:0/18:0)	metab_7071	-	Level 4
pos_5014	9E-tetradecenoic acid	metab_7074	0	Level 3	3.2517	3.328	3.2853	3.985	3.414	3.9053	3.2037	3.0435	2.9934	3.1122
pos_5022	Normetanephrine	metab_7083	0	Level 3	5.705	5.2298	5.5379	5.9376	5.8117	5.8987	4.6708	2.9787	3.8101	4.6464
pos_5023	Virginiamycin m1	metab_7084	0	Level 3	1.6977	3.5299	0.8192	5.973	7.1	5.3482	3.4236	0.6551	3.1465	0.7096
pos_5024	N-Desmethyl tapentadol	metab_7085	0	Level 3	4.4416	3.6352	3.793	3.1354	3.0998	5.9043	3.8071	2.9836	2.8371	2.9559
pos_5043	5-Hydroxy-p-mentha-6,8-dien-2-one	metab_7106	0	Level 3	3.9169	4.451	3.548	4.234	3.7249	4.8479	4.218	4.3135	4.2197	3.9383
pos_5049	Benazeprilat	metab_7112	0	Level 3	3.6468	4.9876	6.381	3.9034	4.6341	3.6188	3.6199	3.7889	3.4094	3.5284
pos_5050	13,14-Dihydro-15-keto-PGD2	metab_7114	0	Level 3	4.068	4.2214	2.0235	7.1045	5.0773	3.4511	3.5907	1.8247	3.31	2.9299
pos_5051	5-(3',5'-Dihydroxyphenyl)-gamma-valerolactone	metab_7115	0	Level 3	4.1938	3.7397	3.8808	4.3797	4.0919	4.4067	4.5837	3.4511	3.4009	3.5199
pos_5055	S-Adenosylhomocysteine	metab_7119	-	Level 4
pos_5057	LOMATIN	metab_7121	-	Level 4
pos_5060	6''-O-Acetylvicenin 1	metab_7125	-	Level 4
pos_5064	N-(4-ethoxyphenyl)-2-methyl-7-oxoazepane-2-carboxamide	metab_7129	-	Level 4
pos_5066	1-[1-(4-ethyl-3-oxoquinoxalin-2-yl)piperidin-4-yl]-3-propylurea	metab_7131	46.8	Level 3	4.5673	3.3499	5.1356	3.9749	3.91	4.2195	5.4735	5.0873	4.6919	5.153
pos_5068	Niveusin C	metab_7133	-	Level 4
pos_5069	PGF2a ethanolamide	metab_7134	-	Level 4
pos_5071	4-Hydroxy-2,6,6-trimethyl-3-oxo-1,4-cyclohexadiene-1-carboxaldehyde	metab_7137	0	Level 3	5.4884	5.8781	6.2971	5.8348	5.4351	4.7998	4.9055	5.1381	4.8534	5.5445
pos_508	KOBUSONE	metab_7146	68	Level 2	6.5877	5.7085	5.9903	6.043	6.5858	5.921	5.9794	5.5942	5.5448	5.7502
pos_5083	2'-Epi-Perindopril, (2'R)-	metab_7150	0	Level 3	6.4511	3.1401	4.4664	4.2227	3.2803	4.0975	4.12	3.9854	3.5741	4.0029
pos_5084	5,7-Dihydroxy-2',6-dimethoxyisoflavone 7-rhamnoside	metab_7151	-	Level 4
pos_5085	Ile Phe Gly	metab_7152	66.8	Level 2	5.6656	3.2991	4.2693	5.0615	4.9206	6.0859	5.3941	3.7843	4.5536	4.4196
pos_509	Soyasapogenol B 3-O-b-D-glucuronide	metab_7157	0	Level 3	5.8821	5.322	5.9234	6.3601	6.9341	5.3017	7.3179	5.8415	5.2738	4.7666
pos_5092	N,N,O-Tridesmethyltramadol	metab_7160	-	Level 4
pos_5098	YS121	metab_7165	-	Level 4
pos_51	N-Acetyl-9-O-acetylneuraminic acid	metab_7167	0	Level 3	6.058	5.7057	6.1967	5.4465	5.8663	7.1623	7.3866	6.0219	5.6891	4.2332
pos_5102	Aflatoxin M2	metab_7171	-	Level 4
pos_5112	Rhapontigenin	metab_7182	-	Level 4
pos_5114	(1R,2R,4R)-1,8-Epoxy-p-menthane-2,4-diol	metab_7183	0	Level 3	4.033	3.9183	4.9371	5.3949	4.1869	3.8383	5.2251	5.3745	5.1393	5.2722
pos_5118	Leucyl-Tryptophan	metab_7187	0	Level 3	4.792	4.4426	4.2607	5.0167	4.739	5.5377	4.4475	4.0594	4.0092	4.1282
pos_5121	Gravacridonediol	metab_7191	0	Level 3	1.5083	1.3976	1.5218	4.3237	4.9504	1.3211	5.2599	3.3327	2.1833	3.939
pos_5127	Hypusine	metab_7197	-	Level 4
pos_5132	Momordol	metab_7203	-	Level 4
pos_5134	N-Isobutyl-2,4,8-decatrienamide	metab_7204	0	Level 3	3.0557	2.9411	3.0696	3.1168	3.0812	6.3511	3.7565	2.8686	4.0406	2.9373
pos_5135	(ent-15beta)-15,19-Dihydroxy-7-trachylobanone	metab_7205	0	Level 3	4.6554	4.9236	3.3524	3.3996	5.8269	4.1877	3.9961	3.1513	3.1011	3.2314
pos_5143	4-Quinolinecarboxylic Acid	metab_7213	40.6	Level 3	4.8486	4.8342	4.5694	4.7788	4.6157	4.167	5.053	4.4441	4.481	4.2997
pos_5144	Setariol	metab_7214	0	Level 3	5.9208	4.3098	5.0058	5.0632	5.4564	5.9381	6.0128	2.7502	2.7001	5.8097
pos_5145	N6-beta-Aspartyllysine	metab_7215	0	Level 3	4.6864	4.195	4.3506	4.0754	3.4947	5.0646	5.387	3.0924	3.0423	4.6233
pos_5146	Tryptophyl-Glutamine	metab_7216	0	Level 3	5.1025	4.2954	4.491	5.4306	4.8155	5.0561	5.1307	3.4982	3.9896	3.9155
pos_5147	Cyanidin 3-(6''-succinyl-glucoside)	metab_7217	-	Level 4
pos_5148	Desmethylnortriptyline	metab_7218	0	Level 3	1.7553	1.6429	2.7298	5.7323	1.7804	3.7024	5.1921	5.037	5.1964	6.3927
pos_5157	Artocarpesin	metab_7228	0	Level 3	4.6254	5.4725	4.7681	5.1504	4.6362	3.557	4.4383	3.5645	3.5143	3.6333
pos_5165	Tocopheronic acid	metab_7237	-	Level 4
pos_5169	3-Amino-1-hydroxy-5,7-dimethyl-adamantane	metab_7241	-	Level 4
pos_5171	Methyl bisnorbiotinyl ketone	metab_7244	-	Level 4
pos_5175	1-(2,4-Dihydroxyphenyl)-1-butanone	metab_7248	-	Level 4
pos_5179	15-Hydroxyleptocarpin	metab_7252	0	Level 3	4.1613	3.0936	3.6061	3.8455	3.2337	3.0136	3.1812	3.0211	2.9709	3.0898
pos_5180	5-O-Feruloylnigrumin	metab_7254	0	Level 3	3.8995	4.6046	3.9135	3.9607	3.9251	3.7048	5.059	3.7123	3.7559	5.449
pos_519	Prostaglandin D1	metab_7264	0	Level 3	6.38	6.1203	6.2571	6.012	6.3157	7.0634	6.4351	5.401	6.1373	6.2041
pos_5190	2,3-dinor-8-iso-PGF2a	metab_7265	43.7	Level 3	5.8233	5.2587	5.3147	6.1238	5.3365	5.4157	5.7713	4.4762	4.4215	5.0643
pos_5191	5-ethyl-5-methyl-2,4-oxazolidinedione	metab_7266	-	Level 4
pos_52	Hypoxanthine	metab_7275	46.6	Level 3	8.1229	7.5275	8.0422	8.1562	7.7823	6.784	7.2847	7.2618	5.9801	7.7437
pos_5200	3-(Hydroxymethyl)-2-heptanone	metab_7277	0	Level 3	4.5338	3.8733	4.272	5.5551	4.8208	4.6363	5.2008	3.7814	3.7312	4.648
pos_5201	8(R)-Hydroperoxylinoleic acid	metab_7278	0	Level 3	4.2155	4.362	4.5776	5.4536	4.5628	4.8598	4.7744	0.9328	0.8888	3.9111
pos_5202	Calonectrin	metab_7279	-	Level 4
pos_5203	7,8-Dihydro-3b,6a-dihydroxy-alpha-ionol 9-[apiosyl-(1->6)-glucoside]	metab_7280	-	Level 4
pos_5206	Cortexolone	metab_7283	-	Level 4
pos_5207	Lys Thr Phe	metab_7284	32.2	Level 3	5.6026	3.5059	4.4286	4.4102	4.1823	4.905	4.3395	4.748	5.4054	4.2599
pos_5209	Oleandomycin	metab_7286	-	Level 4
pos_5212	5,6,7,4'-Tetrahydroxyisoflavone	metab_7290	-	Level 4
pos_5227	L-4-Chlorotryptophan	metab_7306	0	Level 3	4.672	4.7999	4.686	5.2965	4.6976	4.4773	5.6768	5.5519	5.509	4.9329
pos_5229	5,6-Dihydroxyprostaglandin F1a	metab_7308	0	Level 3	6.1194	3.8691	4.1143	5.4599	6.5848	3.8408	5.3252	5.3067	5.0051	4.7208
pos_5231	N'-Hydroxymethylnorcotinine	metab_7310	0	Level 3	2.926	3.8885	3.0224	3.0945	2.9515	2.7315	3.307	2.739	3.5183	3.2359
pos_5232	8-iso-15-keto-PGF2a	metab_7311	-	Level 4
pos_5247	Cis-3-Hexenyl b-primeveroside	metab_7327	-	Level 4
pos_5250	Unshuoside A	metab_7331	0	Level 3	5.7268	5.3789	5.1261	5.4783	4.9681	3.5524	3.7202	3.5599	3.5097	4.3971
pos_5251	Cafamarine	metab_7332	0	Level 3	4.0612	3.7054	4.2133	3.8813	4.1036	3.6254	4.5198	4.338	4.7293	3.7016
pos_5254	3,11,12-Trihydroxy-1(10)-spirovetiven-2-one	metab_7335	0	Level 3	4.2189	3.8698	3.9985	4.7012	4.0101	6.0507	4.5146	6.5643	6.2691	4.8937
pos_5256	Armillarin	metab_7337	0	Level 3	5.0881	4.4281	4.4586	5.2185	4.791	4.1556	5.9473	3.4011	5.628	5.1734
pos_5259	7,3',4'-Trihydroxyflavone	metab_7340	77	Level 2	5.6936	5.7951	3.2819	5.995	4.9065	3.8328	6.6681	3.0808	3.3448	3.1495
pos_526	Taurallocholic acid	metab_7341	0	Level 3	7.0175	6.3441	6.6542	6.746	7.3737	6.3965	6.6181	6.8005	6.7102	6.9106
pos_5265	Cis-Isoferulic acid	metab_7346	0	Level 3	4.2333	3.9575	3.8096	4.593	3.53	3.4392	4.6392	3.721	3.8058	3.799
pos_5266	Gravacridonediol methyl ether	metab_7347	0	Level 3	4.1082	3.1649	3.9504	4.2316	3.9349	4.8499	4.4392	3.2365	3.0117	4.0247
pos_5268	Dehydro-Piliformic-Acid	metab_7349	78.8	Level 2	4.5827	3.9896	3.4163	3.7688	3.4278	5.1819	4.1765	3.2151	3.7356	3.6866
pos_5271	Petasinoside	metab_7353	0	Level 3	4.0595	3.9448	4.0735	4.1207	6.1271	5.2764	4.2215	3.8723	4.1736	3.941
pos_5280	Justicidin G	metab_7362	-	Level 4
pos_5281	Sterebin G	metab_7363	-	Level 4
pos_5287	4-Hydroxy-3-methoxy-2,10-bisaboladien-9-one	metab_7369	-	Level 4
pos_5296	Triethyl Phosphate	metab_7377	74.9	Level 2	4.3493	4.9495	4.4867	4.3719	3.8592	4.6133	4.8001	4.82	4.974	5.2796
pos_5297	7-Hydroxyetodolac	metab_7378	0	Level 3	4.3029	3.5597	5.503	5.4284	3.461	6.0313	5.7467	3.2483	3.1981	5.0371
pos_53	2-O-(4-O-Methyl-a-D-glucopyranuronosyl)-D-xylose	metab_7381	0	Level 3	5.1312	3.8887	5.1189	5.3094	5.0908	5.2715	3.8716	4.638	3.6612	4.1518
pos_5301	Arginylglutamic acid	metab_7384	0	Level 3	6.23	6.3426	6.349	5.9752	5.6446	1.741	1.9062	1.7483	1.6991	4.6309
pos_5304	Aflatoxin B1	metab_7387	0	Level 3	3.2676	4.4039	1.5271	4.3818	3.906	1.3263	3.8753	3.8328	1.2857	1.3992
pos_5308	N,5-dimethyl-3-phenyl-4H-1,2-oxazole-5-carboxamide	metab_7391	-	Level 4
pos_5310	(+)-Quebrachidine	metab_7394	-	Level 4
pos_5316	25-Hydroxyvitamin D2-25-glucuronide	metab_7400	0	Level 3	4.3657	4.5958	3.8234	3.9794	5.9805	3.6147	4.0861	3.6222	4.6861	3.6909
pos_5319	Musabalbisiane B	metab_7403	-	Level 4
pos_5322	Olitorin	metab_7407	-	Level 4
pos_5323	Dihydromyoporone	metab_7408	-	Level 4
pos_5326	28-Hydroxyglycyrrhetic acid	metab_7411	0	Level 3	4.0901	4.1022	3.8754	5.3823	4.1259	4.3567	3.8345	6.2052	4.9018	5.4788
pos_5330	Meranzin Hydrate	metab_7416	84.8	Level 1	3.3959	2.6088	0.6285	0.6651	3.3953	3.1879	2.5686	0.4837	2.8554	0.531
pos_5334	25-Acetyl-6,7-didehydrofevicordin F 3-glucoside	metab_7420	-	Level 4
pos_5335	4-phenylbutanic acid-O-sulphate	metab_7421	-	Level 4
pos_5336	Tsangane L 3-glucoside	metab_7422	0	Level 3	2.2919	3.0451	5.5167	5.5721	2.3174	4.8682	5.7616	5.5605	5.6224	5.3279
pos_5337	Ganodermic acid Jb	metab_7423	-	Level 4
pos_5343	17-phenyl trinor PGF2alpha diethyl amide	metab_7430	68.4	Level 2	4.1134	4.4656	3.2225	3.7696	6.1341	3.5019	4.3565	3.8997	3.5106	3.9824
pos_5344	Aldosterone 18-glucuronide	metab_7431	0	Level 3	3.8576	1.477	4.9446	5.2564	1.6132	2.4422	6.0954	5.3937	1.359	5.3617
pos_5345	Corchorusoside C	metab_7432	0	Level 3	6.841	4.9656	6.054	5.5126	4.9364	5.2882	5.6411	5.9643	6.1711	5.3973
pos_5348	Dextromethorphan hydrobromide monohydrate	metab_7435	-	Level 4
pos_5350	Gamma-Glutamyl-5-hydroxytryptophan	metab_7438	-	Level 4
pos_5351	Imperialine	metab_7439	-	Level 4
pos_5356	Ginkgolide C	metab_7444	-	Level 4
pos_5357	Manoalide	metab_7445	0	Level 3	6.3279	5.2406	4.8595	4.7115	6.9473	1.8174	3.9381	1.8247	2.4569	4.0968
pos_5369	Esculentic acid (Phytolacca)	metab_7458	-	Level 4
pos_5370	5-NITRO-2-PHENYLPROPYLAMINOBENZOIC ACID [NPPB]	metab_7460	44	Level 3	6.4984	6.2492	6.3038	6.6702	6.3964	6.6017	7.1011	6.9817	7.0949	5.7546
pos_5371	Allithiamine	metab_7461	0	Level 3	5.962	5.7186	5.6894	6.0263	5.6835	5.7985	6.5132	6.3554	6.4494	4.7466
pos_5374	Withanolide B	metab_7463	-	Level 4
pos_5381	4-Hydroxy-5-phenyltetrahydro-1,3-oxazin-2-one	metab_7470	0	Level 3	5.7629	5.8392	5.8064	5.7619	5.781	5.7386	4.9043	5.4186	5.1542	5.5424
pos_5387	Isopulegone caffeate	metab_7476	0	Level 3	4.6237	4.9996	4.6663	4.1105	3.5503	3.3301	5.4832	5.1114	4.3767	4.535
pos_5388	Prostaglandin F1a	metab_7477	0	Level 3	3.7511	3.6365	4.6287	5.6628	4.2476	4.8482	4.9937	3.5639	3.871	4.3256
pos_5389	Ixocarpanolide	metab_7478	0	Level 3	4.0576	3.2522	4.2625	4.0326	6.9434	1.7834	5.4742	5.2566	5.0512	5.695
pos_5392	1-Phenyl-1H-pyrrole-2,5-dione	metab_7482	-	Level 4
pos_5394	His Thr Lys	metab_7484	63.2	Level 2	5.7118	5.102	5.579	5.7395	5.4086	3.9759	5.7626	2.6591	3.3692	4.6064
pos_5408	4-Methoxyindole-3-Carboxaldehyde	metab_7499	91.6	Level 1	4.2207	4.5171	4.699	4.2001	4.6659	4.3511	4.2068	4.0764	4.1141	4.747
pos_5410	S-Phenylmercapturic acid	metab_7501	-	Level 4
pos_5415	(S)-alpha-Terpinyl glucoside	metab_7506	-	Level 4
pos_5418	(+/-)-Metalaxyl	metab_7509	0	Level 3	6.8921	6.9174	6.6815	6.6107	6.8644	6.5124	4.3038	6.0595	4.4723	6.4351
pos_542	Withaperuvin H	metab_7511	0	Level 3	6.6371	6.6441	6.6301	6.5753	4.7964	4.4363	5.2003	5.3299	4.8406	5.3441
pos_5426	5,7-Dihydroxy-8,4'-dimethoxyisoflavone	metab_7518	-	Level 4
pos_5429	DDA	metab_7521	52	Level 2	4.9311	3.667	3.509	3.0714	3.0357	4.8191	3.5946	2.9071	3.7146	2.8918
pos_5430	3'-Glucosyl-2',4',6'-trihydroxyacetophenone	metab_7523	0	Level 3	4.4192	5.1662	5.3475	4.8238	2.0621	1.8443	2.0101	4.3509	1.8022	5.1121
pos_5431	Cis-Resveratrol 3-O-glucuronide	metab_7524	-	Level 4
pos_5438	Tyrosyl-Isoleucine	metab_7531	0	Level 3	4.8035	4.6848	4.955	4.4965	4.2175	3.9973	4.165	4.0047	3.9545	4.592
pos_5440	25-Hydroxyvitamin D3-26,23-lactol	metab_7534	0	Level 3	3.1326	6.0695	3.0686	4.6062	3.0801	3.8289	4.0178	3.9993	3.9847	4.7486
pos_5443	7-Methoxy-4-Methylcoumarin	metab_7537	-	Level 4
pos_5462	13,14-Dihydro PGF-1a	metab_7558	0	Level 3	4.5695	4.8022	5.9273	6.3694	5.1873	6.0454	5.7322	4.3822	4.332	5.1863
pos_5467	Beta-Doradecin	metab_7563	0	Level 3	4.2648	6.0942	4.4702	5.0302	7.1898	3.7965	4.2656	5.7866	3.909	4.5154
pos_5480	6-Methylcoumarin	metab_7578	0	Level 3	4.5456	5.0199	4.557	4.1773	5.395	4.2739	3.9558	4.4077	4.4031	4.257
pos_5485	Desglucocheirotoxol	metab_7583	-	Level 4
pos_5487	Ganglioside GD2 (d18:1/24:0)	metab_7585	-	Level 4
pos_5509	5beta-Cholestane-3alpha,7alpha,24,26-tetrol	metab_7610	0	Level 3	6.3143	3.805	5.142	5.1884	5.6406	6.378	5.9044	4.1166	3.6822	5.4837
pos_5513	Dihydroroseoside	metab_7615	0	Level 3	6.4362	5.4292	5.3808	5.0418	5.8296	5.9649	5.6541	5.0288	4.6202	5.364
pos_5516	Alpha-Tocopheryloxyacetic acid	metab_7618	0	Level 3	3.7174	3.7795	5.4523	5.2278	4.6085	6.364	5.6925	1.3627	1.109	1.2198
pos_5523	Zingerone	metab_7626	0	Level 3	5.8078	5.6835	5.2419	5.0954	5.7237	5.4798	4.9859	4.6342	4.6931	5.8299
pos_5530	1-(3-Furanyl)-6,7-dihydroxy-4,8-dimethyl-1-nonanone	metab_7634	0	Level 3	5.2631	4.7624	4.7468	5.0655	4.7916	5.4882	5.1015	3.6968	4.4538	4.7754
pos_5531	2-(3-Hexyl-4-Methyl-2,5-Dioxopyrrol-1-yl)-3-Hydroxybutanoic Acid	metab_7635	32.3	Level 3	5.5239	4.537	4.6553	5.3594	5.1789	3.9108	3.5758	3.4155	3.3654	4.6153
pos_5532	Alpha-CEHC	metab_7636	0	Level 3	4.8899	3.7389	4.2555	4.5943	3.9701	3.852	4.2983	3.7331	3.7399	3.7937
pos_5538	Ganosporelactone B	metab_7642	0	Level 3	6.1826	6.8873	5.3675	5.6851	7.3767	5.4695	5.6986	5.913	5.3568	5.6114
pos_5545	3-[1-[6-(cyclopropylamino)pyrimidin-4-yl]piperidin-4-yl]-N-propylpropanamide	metab_7650	30.4	Level 3	4.88	4.3876	4.5162	4.9715	4.9375	6.3043	5.0792	5.9621	6.1524	6.6019
pos_5549	Suspensolide F	metab_7654	-	Level 4
pos_5560	Physalolactone C	metab_7667	0	Level 3	4.6359	3.924	5.8158	5.0117	5.3996	5.093	5.4413	5.1879	5.54	5.6923
pos_5561	Jubanine A	metab_7668	-	Level 4
pos_5562	5-Methyl-1H-Benzotriazole	metab_7669	74.4	Level 2	4.7522	5.1471	4.9067	4.8659	4.6572	4.9255	5.0087	5.1175	5.0682	4.8815
pos_5565	Oryzalide B	metab_7672	0	Level 3	5.3551	5.5445	5.2128	5.8887	5.3518	3.9635	5.4929	5.2352	4.3413	4.9405
pos_5568	Furanogermenone	metab_7675	0	Level 3	6.0229	5.5968	6.2533	6.8768	6.2512	5.6267	7.0474	7.435	6.2176	6.5162
pos_5573	4-Hydroxy-4-(3-pyridyl)-butanoic acid	metab_7681	0	Level 3	4.9396	4.6583	5.3344	5.8144	5.3054	3.9432	4.9343	4.9665	4.8641	3.7581
pos_5576	Mubenin B	metab_7684	-	Level 4
pos_5578	2,6-Pipecoloxylidide	metab_7686	-	Level 4
pos_5579	Malformin	metab_7687	0	Level 3	5.7286	5.3829	6.0013	6.1952	5.714	4.5104	4.6782	4.5179	4.4677	4.5866
pos_5590	Chrysoeriol	metab_7700	-	Level 4
pos_5591	Yucalexin A19	metab_7701	0	Level 3	5.7761	5.4443	5.5844	6.0824	5.7331	4.7497	4.2032	4.5086	3.9657	4.8263
pos_5601	Armillarilin	metab_7713	-	Level 4
pos_5602	MG(0:0/24:6(6Z,9Z,12Z,15Z,18Z,21Z)/0:0)	metab_7714	0	Level 3	6.1444	5.7041	6.5371	7.1566	6.3936	5.6862	7.1533	7.4726	6.1293	6.6841
pos_5603	Methyl 4-amino-1-[2-(3,4-dimethoxyphenyl)ethyl]-5-oxo-2H-pyrrole-3-carboxylate	metab_7715	51	Level 2	5.1359	4.3581	5.1052	4.6804	4.1805	3.5372	3.7049	3.8199	3.4945	3.6134
pos_5608	Valproic acid glucuronide	metab_7720	0	Level 3	4.7241	4.649	4.7094	6.1981	4.721	4.5007	4.6685	4.5082	4.458	4.5769
pos_5609	3-hydroxydodecanoyl carnitine	metab_7721	0	Level 3	4.7056	4.2257	4.7951	5.2106	5.1421	6.6394	6.1051	6.6374	6.7431	6.28
pos_5614	Sterebin A	metab_7726	0	Level 3	5.391	4.9891	5.2584	5.0432	5.4156	6.581	5.7871	6.2044	6.0779	6.201
pos_5617	Canarigenin 3-[glucosyl-(1->4)-6-deoxy-alloside]	metab_7729	0	Level 3	6.3488	6.4073	5.2107	4.4945	5.8652	4.2386	5.1305	4.2461	4.4911	4.3149
pos_5620	Decanoylcarnitine	metab_7733	84	Level 1	4.7299	3.4145	3.5431	4.6662	4.9145	7.9364	6.4036	6.91	7.3901	5.7362
pos_5622	3-(Acetyloxy)-2-hydroxypropyl icosanoate	metab_7734	0	Level 3	4.4597	3.9054	5.1908	6.2613	5.5875	3.8254	5.1539	4.6398	3.7827	4.8591
pos_5630	Hericene A	metab_7743	0	Level 3	6.0366	5.2382	5.4908	4.5909	6.0345	6.7422	5.9979	4.1399	4.0897	5.1454
pos_5636	7-HYDROXY-2'-METHOXYISOFLAVONE	metab_7749	-	Level 4
pos_5638	2-Hydroxymyristoylcarnitine	metab_7751	0	Level 3	3.4649	3.3502	4.312	4.8005	4.56	7.5075	6.0786	6.7411	7.8485	6.3194
pos_5639	Glycochenodeoxycholate-3-sulfate	metab_7752	0	Level 3	6.1358	5.3818	5.4917	5.7132	6.3104	5.2789	5.9186	6.2855	6.5693	5.9955
pos_5648	Aspartylglycosamine	metab_7762	-	Level 4
pos_5652	Pitheduloside I	metab_7767	0	Level 3	6.573	5.4378	5.91	6.2354	6.2293	5.5541	6.0674	6.138	6.227	5.829
pos_5653	(24R)-5b,8b-Epidioxyergosta-6,22E-dien-3b-ol 3-glucoside	metab_7768	-	Level 4
pos_5658	3a,6b,7b,12a-Tetrahydroxy-5b-cholanoic acid	metab_7773	0	Level 3	6.275	5.6532	5.8229	5.8326	6.3179	6.0544	5.7491	6.0581	6.3819	6.2526
pos_5681	(E)-5,8-Megastigmadien-4-one	metab_7798	0	Level 3	5.6526	5.7694	5.6263	5.6858	5.6737	5.6916	5.976	5.7237	5.6247	5.5736
pos_5684	5-Hydroxy-3,6,7,3',4',5'-Hexamethoxyflavone	metab_7801	65.5	Level 2	4.8652	6.0768	5.2912	6.2671	4.8907	4.6704	4.8382	4.6779	4.6277	4.7467
pos_5688	Wogonin	metab_7805	-	Level 4
pos_5689	(9E)-10-nitrooctadecenoic Acid	metab_7806	0	Level 3	5.1808	5.8965	5.6128	5.4326	5.149	5.1641	5.5858	5.576	5.2173	5.4097
pos_5690	Lauroylcarnitine	metab_7808	87.5	Level 1	5.3415	4.7227	4.8513	4.8986	5.1651	7.4074	7.6437	7.3068	7.8249	6.2954
pos_5692	Dopamine	metab_7810	44.2	Level 3	6.3738	6.3231	6.2053	6.254	6.2693	6.4087	6.2593	6.2463	6.2108	6.1126
pos_57	Porphobilinogen	metab_7817	0	Level 3	4.9846	5.0298	6.2638	6.1094	5.4668	4.6265	5.4869	5.5561	4.9499	5.0573
pos_5707	Hoduloside VI	metab_7825	-	Level 4
pos_5715	(Z)-Resveratrol 3,4'-diglucoside	metab_7834	-	Level 4
pos_5724	Trans-Cinnamyl alcohol	metab_7844	0	Level 3	5.6902	5.6268	5.522	5.5807	5.6273	6.116	5.6329	5.6397	5.6256	5.5877
pos_5728	Tetradecanoylcarnitine	metab_7848	0	Level 3	5.6186	4.9142	6.6389	6.2117	5.116	7.2302	7.6827	7.3274	7.7483	7.1637
pos_5736	Antibiotic CP 412065	metab_7857	0	Level 3	7.0469	7.5385	7.1966	7.181	6.9219	6.906	6.9959	7.2601	7.3076	6.9906
pos_5741	Isopulegol acetate	metab_7863	0	Level 3	5.2637	4.9028	5.2827	5.74	5.8003	5.1173	6.1897	5.9382	5.5518	5.529
pos_5742	PE(14:1(9Z)/22:5(7Z,10Z,13Z,16Z,19Z))	metab_7864	0	Level 3	4.6419	4.6372	6.126	6.6746	4.6674	6.0943	5.9701	5.0123	4.4044	6.5732
pos_5743	10-Epijunenol	metab_7865	0	Level 3	4.9084	5.4214	5.1836	6.1401	4.9475	4.7137	6.5331	4.8531	6.7439	4.9099
pos_5753	(2S,4R,5S)-Muscarine	metab_7876	0	Level 3	4.2008	4.4943	4.1956	4.2709	4.5707	6.3178	4.806	4.9525	4.9349	3.5998
pos_5756	27-Nor-5b-cholestane-3a,7a,12a,24,25-pentol	metab_7879	0	Level 3	6.5339	6.4371	6.5016	6.718	6.1586	6.0529	6.4804	6.3774	6.7814	6.2267
pos_5758	Guaiazulene	metab_7881	63	Level 2	5.2514	4.9773	5.1517	5.3683	5.3782	6.0607	5.6486	5.7068	5.6299	5.7967
pos_5767	(3beta,17alpha,23S,24S)-17,23-Epoxy-3,24,29-trihydroxy-27-norlanost-8-en-15-one	metab_7891	0	Level 3	5.1764	4.367	5.6495	5.9635	5.2559	4.2869	5.9816	5.729	4.8637	5.8933
pos_5775	4-Androstenediol	metab_7900	0	Level 3	4.9851	4.8075	4.9362	5.2048	5.3169	6.1395	5.6445	5.723	5.7835	5.9285
pos_5786	4-Megastigmene-6a,9R-diol 9-[apiosyl-(1->6)-glucoside]	metab_7912	0	Level 3	5.4464	5.5209	5.7914	5.6346	5.8996	5.6421	6.6488	5.7912	5.209	5.8904
pos_5787	1-Carboxycyclohexaneacetic Acid	metab_7913	75.3	Level 2	5.567	5.3903	5.5008	5.6468	5.9174	4.9109	5.8071	5.7823	5.5991	5.137
pos_5789	Tsugaric acid A	metab_7915	0	Level 3	6.9412	6.0242	6.2475	6.3655	7.0012	6.1459	5.9903	5.6168	5.5512	5.933
pos_5798	19-Norandrosterone	metab_7925	0	Level 3	5.6076	5.9774	5.9745	5.7146	5.5841	6.0502	5.7708	5.8992	6.287	5.6651
pos_5801	Cuminaldehyde	metab_7930	55.2	Level 2	5.375	5.1633	5.233	5.2331	6.0128	5.3454	5.1699	5.114	5.0523	4.9747
pos_5803	24,25,26,27-Tetranor-23-oxo-hydroxyvitamin D3	metab_7932	-	Level 4
pos_581	3,14-Dihydroxy-11,13-dihydrocostunolide	metab_7939	0	Level 3	4.7452	4.2892	3.8024	4.233	4.5835	4.719	4.5512	3.1093	3.7889	4.2302
pos_5810	5-Hydroxyculmorin	metab_7940	62.5	Level 2	4.9353	4.3802	4.5258	4.4822	4.7691	5.8675	4.9852	4.4066	4.9998	3.9479
pos_5816	2-Undecen-1-ol	metab_7946	0	Level 3	5.5095	5.9529	6.3324	5.9507	5.7655	5.2722	6.0853	6.1917	5.9178	5.8581
pos_5833	Sphingosine	metab_7965	53.7	Level 2	4.1965	5.4187	6.8948	6.0484	4.222	6.894	5.5267	5.737	5.6617	6.4961
pos_5838	PE(14:1(9Z)/14:1(9Z))	metab_7970	0	Level 3	6.658	6.0128	5.7834	6.2756	6.1367	6.319	5.8111	5.8166	5.6935	5.6861
pos_5840	THYMOQUINONE	metab_7973	68.2	Level 2	6.3602	6.1959	6.4591	6.7886	6.6738	5.9832	7.0424	6.9277	6.1163	6.5939
pos_5841	Farnesyl acetone	metab_7974	77.3	Level 2	5.3362	5.7127	5.159	5.2726	5.0408	6.2505	5.4535	5.3585	5.305	5.1659
pos_5842	Girinimbine	metab_7975	0	Level 3	5.452	5.9979	5.7242	5.6645	5.2938	5.2689	5.693	5.8543	5.8215	5.5595
pos_5855	Antibiotic X 14889A	metab_7989	-	Level 4
pos_5859	16,16-dimethyl-PGE1	metab_7993	62.4	Level 2	5.6435	5.5237	5.5089	5.5565	5.2016	5.9323	6.3462	5.1107	5.8641	4.7884
pos_5868	Nona-2,4,6-trienal	metab_8003	0	Level 3	5.2724	5.1917	5.3096	5.3291	5.3568	5.2578	5.4095	5.4479	5.1182	5.2068
pos_587	1-(1,2,3,4,5-Pentahydroxypent-1-yl)-1,2,3,4-tetrahydro-beta-carboline-3-carboxylate	metab_8005	0	Level 3	5.2788	4.981	4.9342	4.3496	5.4179	5.7094	4.7562	4.1012	5.5488	4.7055
pos_5875	1,21-Heneicosanediol	metab_8011	0	Level 3	5.5832	6.1743	5.3275	5.8053	5.0116	5.7508	5.9493	5.5546	5.8395	5.7023
pos_5878	Theasapogenol A	metab_8014	0	Level 3	7.2638	6.6198	7.0881	6.9322	7.459	6.8346	6.475	6.0635	6.0067	6.1908
pos_5902	PS(22:2(13Z,16Z)/15:0)	metab_8042	0	Level 3	5.5866	4.4321	6.5214	6.491	5.0328	4.3521	6.0261	6.276	4.6535	7.6804
pos_5928	Capsianoside IV	metab_8069	-	Level 4
pos_5933	MG(0:0/15:0/0:0)	metab_8073	0	Level 3	5.4609	5.8349	5.4422	5.4415	6.0965	5.8412	5.3504	5.1465	4.9221	5.041
pos_5939	(E)-2,6-Dimethyl-2,5-heptadienoic acid	metab_8079	0	Level 3	5.1774	5.5679	5.4221	5.5148	5.2538	4.7644	5.3937	5.6383	5.3093	4.8054
pos_594	N-Acetyl-L-phenylalanine	metab_8080	93.6	Level 1	5.8459	5.9165	5.5885	5.3943	6.3968	5.6069	6.0561	5.3368	5.738	6.6002
pos_5941	LysoSM(d18:1)	metab_8082	0	Level 3	6.0148	6.49	6.567	5.9153	5.6729	7.0357	6.4277	5.5417	5.352	6.0435
pos_5945	25-Hydroxyvitamin D3-26,23-lactone	metab_8085	0	Level 3	6.5379	7.1063	7.1498	6.5448	6.3445	7.6808	6.9981	5.9807	5.78	6.7214
pos_5952	Falcarinolone	metab_8093	0	Level 3	6.1429	5.9864	5.3554	4.3807	4.3451	6.5083	5.2286	4.2102	5.8755	4.2011
pos_5956	MG(0:0/16:0/0:0)	metab_8097	0	Level 3	2.9659	5.8904	4.4855	5.079	5.8514	3.827	5.0682	2.9831	3.0039	3.7306
pos_5958	3a,12b-Dihydroxy-5b-cholanoic acid	metab_8099	0	Level 3	6.9559	6.8422	5.8586	6.0903	6.7467	6.3666	6.3575	4.2252	4.1295	5.964
pos_5961	DG(i-16:0/0:0/i-17:0)	metab_8103	0	Level 3	5.6972	6.0705	5.8984	5.9322	5.895	5.4614	6.0805	6.0634	5.4187	5.5769
pos_5965	Trans-14-Octadecenoic acid	metab_8107	0	Level 3	4.9251	5.2723	5.2387	4.414	4.3783	5.8197	4.8502	4.7683	5.0361	4.4499
pos_5970	Choline Phosphate	metab_8113	57.8	Level 2	3.1205	3.0059	3.1345	4.4012	3.146	2.926	5.1565	2.9992	2.9577	3.0021
pos_5981	Parasiloxanthin	metab_8125	0	Level 3	5.2605	6.2748	5.8398	5.318	6.7249	6.7634	5.538	4.5842	4.9947	5.7866
pos_5994	5-Hexyltetrahydro-2-oxo-3-furancarboxylic acid	metab_8139	0	Level 3	4.1187	5.1607	5.1662	4.1799	4.1442	5.6447	6.2965	6.3939	6.9391	6.8702
pos_60	Yucalexin B'11	metab_8146	0	Level 3	5.6992	4.9597	4.7799	5.6659	5.4	5.3496	5.2794	4.9683	4.6816	4.609
pos_6004	(25S)-26-Hydroxy-24-methylenecycloartan-3-one	metab_8152	0	Level 3	6.0478	6.1229	5.7665	5.6666	4.7859	6.3806	5.8273	5.8001	6.0141	5.4038
pos_6024	Clerosterol 3-glucoside	metab_8174	-	Level 4
pos_6031	12-Ketodeoxycholic acid	metab_8181	0	Level 3	5.8569	5.661	5.0303	5.5826	5.3077	6.4146	5.3147	5.5045	5.7933	4.7341
pos_604	KAPA	metab_8190	55	Level 2	5.9773	6.6339	6.3912	6.4989	6.2902	6.5489	6.6042	6.4605	6.5802	6.3995
pos_6051	Tetrahydrodeoxycorticosterone	metab_8201	0	Level 3	5.9867	6.6901	4.2739	5.2213	4.2324	5.2258	5.8534	4.7071	5.7788	4.1561
pos_6061	PG(i-12:0/a-17:0)	metab_8212	-	Level 4
pos_6081	N,N,N',N',N'',N''-Hexakis(methoxymethyl)-1,3,5-triazine-2,4,6-triamine	metab_8233	70.5	Level 2	5.9748	6.3967	6.2848	6.3475	6.1466	5.9681	6.2335	6.3914	6.254	6.2039
pos_6083	Stearyl citrate	metab_8235	-	Level 4
pos_6086	4-Oxoretinol	metab_8238	0	Level 3	5.9057	5.2125	4.9231	5.6004	6.9544	6.2058	5.6055	5.7073	5.1169	5.4434
pos_609	Tyr Ile	metab_8242	42.4	Level 3	6.1242	5.6936	6.2606	6.202	5.8201	6.4466	6.1546	6.3006	6.1294	5.8235
pos_6102	Palmitoyl Ethanolamide	metab_8257	80.5	Level 1	6.2055	6.5327	6.5272	7.1554	5.4007	6.3627	6.7132	5.7059	5.6711	6.4759
pos_6134	N-Oleoylethanolamine	metab_8290	81.6	Level 1	6.5695	6.6815	6.7546	7.2921	5.5694	6.3352	6.9449	5.5549	5.3503	6.4373
pos_6137	9,9'-Diapo-10,9'-retro-carotene-9,9'-dione	metab_8293	-	Level 4
pos_6139	Mucoxin	metab_8295	-	Level 4
pos_6167	Annonsilin A	metab_8323	0	Level 3	5.8193	5.3365	5.0471	5.8011	5.2239	5.8365	6.4982	4.8993	4.8627	4.5609
pos_618	LY 235959	metab_8337	58.4	Level 2	5.6813	5.7099	3.6348	4.7738	6.23	3.7916	3.5939	3.4337	3.3835	3.5024
pos_6188	7b-Hydroxy-3-oxo-5b-cholanoic acid	metab_8346	-	Level 4
pos_62	Antineoplaston AS2-1	metab_8358	65	Level 2	5.6688	6.292	5.2068	6.4274	5.5438	4.9843	5.9274	6.1528	6.9014	6.3321
pos_620	3-Demethylsimmondsin 2'-(Z)-ferulate	metab_8359	-	Level 4
pos_6204	3'-N'-Acetylfusarochromanone	metab_8364	-	Level 4
pos_621	Butyl (S)-3-hydroxybutyrate [arabinosyl-(1->6)-glucoside]	metab_8370	0	Level 3	5.3955	1.0386	4.0214	4.7923	6.156	4.0499	5.3772	4.265	0.9286	5.0728
pos_6217	MG(0:0/18:1(11Z)/0:0)	metab_8378	0	Level 3	6.5288	6.4489	6.1874	6.1709	6.0934	6.6765	6.3386	6.317	6.5577	6.0773
pos_622	L-Furosine	metab_8381	0	Level 3	6.2774	6.5246	5.7763	6.6134	6.0661	5.8099	6.317	4.9627	5.0435	6.2812
pos_624	2-Acetamidophenol	metab_8400	91.8	Level 1	5.5714	5.7392	7.7736	5.7458	5.6796	5.5363	5.403	5.2925	5.3559	5.2209
pos_6251	Spirolide C	metab_8411	0	Level 3	6.2087	6.6778	6.3765	6.7037	6.3399	6.1549	6.4979	6.6132	6.3965	6.4815
pos_628	Glu Ile	metab_8442	56.1	Level 2	6.3924	6.2037	6.1354	6.1945	5.9887	5.3075	5.4348	5.864	5.3852	5.2766
pos_6282	3,5-Dihydroxyergosta-7,22-dien-6-one	metab_8445	0	Level 3	6.0358	5.6765	5.8211	5.1437	5.8379	5.7488	5.9097	5.1803	4.845	5.4565
pos_6298	Stearoylethanolamide	metab_8462	69.8	Level 2	5.6787	6.1625	6.2923	6.7286	5.1993	5.1996	6.0865	5.6061	5.13	5.8247
pos_6299	PE(P-18:0/0:0)	metab_8463	-	Level 4
pos_630	Alpha-Hydroxy-1-methyl-1H-indole-3-propanoic acid	metab_8465	0	Level 3	5.5593	5.4224	6.5753	5.6907	5.6822	5.7814	5.3471	5.2986	4.9927	5.5334
pos_632	Glu Pro Ile	metab_8486	45.1	Level 3	5.2535	4.7058	4.5554	4.7274	5.8795	6.3222	4.5144	4.8476	4.6527	4.4229
pos_6324	1-(5Z,8Z,11Z,14Z,17Z-eicosapentaenoyl)-glycero-3-phosphate	metab_8491	-	Level 4
pos_6327	21-Deoxycortisol	metab_8494	0	Level 3	6.6777	7.0623	6.6236	6.5123	6.1806	7.2114	6.4589	6.7193	7.1516	6.4052
pos_6329	2-Hydroxy-4-Methoxy-3,5-bis(3-Methylbut-2-enyl)-6-Pentylbenzoic Acid	metab_8496	38.5	Level 3	7.1017	7.3517	7.087	7.1142	7.0422	7.0834	7.1094	7.1927	7.146	6.9914
pos_6333	PA(22:6(4Z,7Z,10Z,13Z,16Z,19Z)/18:1(9Z))	metab_8500	-	Level 4
pos_6337	Alpha-Terpineol propanoate	metab_8503	0	Level 3	4.7494	4.8223	4.1253	4.1726	4.9491	6.8317	4.0844	4.2512	5.9171	3.9929
pos_6346	(all-E)-6'-Apo-y-caroten-6'-al	metab_8513	0	Level 3	5.9064	6.1796	5.5121	5.3333	5.4324	5.9637	5.304	5.6346	5.8363	5.1062
pos_6347	DG(14:0/20:5(5Z,8Z,11Z,14Z,17Z)/0:0)	metab_8514	0	Level 3	6.9326	7.9892	6.1099	5.7555	7.5207	7.3305	5.9228	5.8657	6.3979	3.4857
pos_6365	DG(15:0/18:3(9Z,12Z,15Z)/0:0)	metab_8530	0	Level 3	6.0531	6.9283	4.5904	3.7085	6.6515	6.7807	5.5287	5.7656	4.9108	3.5288
pos_6392	Milbemycin alpha5	metab_8559	-	Level 4
pos_6397	PS(15:0/16:0)	metab_8564	-	Level 4
pos_642	Glutarylglycine	metab_8585	0	Level 3	5.1355	5.4784	6.0148	5.3335	5.3021	4.6573	5.7146	5.6189	5.5794	5.4523
pos_6421	PA(22:0/22:6(4Z,7Z,10Z,13Z,16Z,19Z))	metab_8586	-	Level 4
pos_6428	DG(15:0/18:2(9Z,12Z)/0:0)	metab_8593	0	Level 3	6.8725	7.0172	3.295	4.3698	6.4935	7.8041	7.2958	7.4219	6.3663	3.1659
pos_6487	Hexylamine	metab_8654	0	Level 3	8.1595	8.3343	8.2181	8.2804	8.1442	8.1448	8.2756	8.2879	8.2447	8.1607
pos_6488	Butylisopropylamine	metab_8655	71.5	Level 2	7.5022	7.6811	7.584	7.6331	7.4915	7.496	7.6274	7.6339	7.5935	7.5097
pos_6532	7a,12a-Dihydroxy-3-oxo-4-cholenoic acid	metab_8704	0	Level 3	6.18	6.4228	6.2545	6.3052	6.1584	6.212	6.3011	6.2674	6.2762	6.1971
pos_6577	2,4-Dimethylpyridine	metab_8752	0	Level 3	7.225	7.4159	7.2923	7.302	7.2188	7.1981	7.311	7.3323	7.2957	7.1859
pos_6578	LysoPI(16:0/0:0)	metab_8753	-	Level 4
pos_6594	LysoPC(16:0/0:0)	metab_8771	-	Level 4
pos_6598	Lauryldiethanolamine	metab_8775	-	Level 4
pos_6600	3-O-Acetylepisamarcandin	metab_8779	0	Level 3	6.0971	5.9013	5.7883	5.9955	6.1069	5.91	6.1917	6.1776	6.2996	5.9064
pos_6604	Taurochenodesoxycholic acid	metab_8783	0	Level 3	4.7887	3.7062	3.9948	3.8821	3.8465	4.4652	4.534	5.2279	4.7653	5.1659
pos_6622	Beta-Hydroxy-gamma-trimethylaminobutyric acid	metab_8803	0	Level 3	7.3439	7.4849	7.3741	7.4344	7.2729	7.2744	7.3427	7.3408	7.2892	7.2126
pos_6629	Triethanolamine	metab_8810	67.3	Level 2	5.3044	5.4633	5.3358	5.3426	5.2238	5.2537	5.3297	5.3835	5.3463	5.1683
pos_665	Glyzarin	metab_8833	0	Level 3	7.8265	4.9411	6.3742	4.3695	5.234	6.8675	5.5086	3.9302	7.1064	5.7315
pos_6651	1-Methoxy-2-propylamine	metab_8835	48.4	Level 3	4.6962	4.8368	4.7319	4.7302	4.6304	4.6582	4.7585	4.7333	4.7071	4.6131
pos_6684	5-Acetyl-3,4-dihydro-2H-pyrrole	metab_8869	0	Level 3	6.9272	7.1132	6.9828	7.0056	6.9119	6.8991	7.0048	7.0351	6.9947	6.8838
pos_6700	Oroxylin A	metab_8887	-	Level 4
pos_6709	4'-(Nitrosomethylamino)-1-(3-pyridyl)-1-butanone	metab_8896	0	Level 3	5.8029	5.7091	5.5467	5.852	5.9122	5.5857	5.8398	5.8266	5.8972	5.7423
pos_6712	7-Ketolithocholic Acid	metab_8900	-	Level 4
pos_672	L-Glutamic acid	metab_8908	75	Level 2	7.5997	7.6018	7.7419	7.7947	7.851	7.2634	7.4978	7.2736	6.9649	7.4595
pos_6722	Beta-Methylstyrene	metab_8911	0	Level 3	4.5264	4.2294	4.2779	4.5562	4.3699	4.3232	4.4288	4.3716	4.6504	4.2405
pos_6738	Hydrocinnamic acid	metab_8927	0	Level 3	6.6154	6.7374	6.6346	6.688	6.5198	6.5606	6.5799	6.5689	6.5555	6.4436
pos_6761	Piperidino	metab_8953	0	Level 3	6.7912	6.9478	6.7789	6.8005	6.7965	6.7954	6.8675	6.8526	6.8137	6.6815
pos_6762	Benzoyl-l-arg	metab_8954	-	Level 4
pos_6774	Methenamine	metab_8967	50.1	Level 2	6.1889	6.3788	6.2468	6.2845	6.1611	6.17	6.2603	6.2795	6.2483	6.1453
pos_6802	Calcitroic acid	metab_8999	0	Level 3	7.0334	7.2867	7.1038	7.1595	7.0132	7.1164	7.1169	7.1564	7.163	7.0152
pos_6807	DG(15:0/22:5(4Z,7Z,10Z,13Z,16Z)/0:0)	metab_9004	0	Level 3	6.6269	6.664	6.4939	6.5566	6.5528	6.7407	6.4911	6.5049	6.5678	6.3916
pos_6818	MG(0:0/22:6(4Z,7Z,10Z,13Z,16Z,19Z)/0:0)	metab_9015	0	Level 3	6.6304	6.8911	6.709	6.7644	6.6055	6.6704	6.726	6.7539	6.7505	6.6102
pos_6824	AS 1-5	metab_9022	-	Level 4
pos_6836	LacCer(d18:1/16:0)	metab_9035	-	Level 4
pos_6839	Cer(d18:1/16:0)	metab_9038	-	Level 4
pos_6849	N,O-Didesmethylvenlafaxine	metab_9049	-	Level 4
pos_6850	(3beta,5alpha,6beta,7alpha,22E,24R)-Ergosta-8,22-diene-3,5,6,7-tetrol	metab_9051	-	Level 4
pos_6855	Palmitic acid	metab_9056	0	Level 3	3.7864	4.1967	3.9016	5.3179	4.2931	3.5917	4.2658	3.5991	3.5489	3.7657
pos_686	Lacto-N-fucopentaose III	metab_9061	-	Level 4
pos_6869	(3S,5R,6S,7E,9x)-7-Megastigmene-3,6,9-triol 9-glucoside	metab_9071	0	Level 3	6.5072	6.6529	6.5275	6.5163	6.4786	6.5239	6.5118	6.5454	6.5435	6.39
pos_6873	(R)-1-O-[b-D-Apiofuranosyl-(1->2)-b-D-glucopyranoside]-1,3-octanediol	metab_9076	0	Level 3	6.9541	7.1045	6.958	6.9538	6.9371	6.9508	6.9854	7.0128	6.9901	6.829
pos_6882	Lucidumol B	metab_9086	0	Level 3	3.2585	3.8638	5.2741	3.5536	3.3417	4.1731	4.9855	3.3022	4.4857	6.1589
pos_6885	LysoPI(0:0/18:0)	metab_9089	-	Level 4
pos_6899	2-Pentenoic acid	metab_9104	0	Level 3	4.852	4.9309	4.9279	4.8873	4.787	4.7339	4.7893	4.8324	4.8402	4.7966
pos_69	Castavinol	metab_9105	0	Level 3	3.0897	7.3492	5.6513	6.729	3.1152	2.8951	4.4367	4.1711	4.8644	4.2231
pos_6905	2-Ethylsuberic acid	metab_9112	0	Level 3	5.6266	5.8519	5.6844	5.7215	5.6015	5.6209	5.718	5.7811	5.7465	5.6089
pos_6907	1-Methyl-1,3-cyclohexadiene	metab_9114	0	Level 3	5.313	5.5353	5.3407	5.3802	5.2747	5.2969	5.3879	5.4293	5.3836	5.267
pos_6931	Phytal	metab_9139	0	Level 3	4.1703	4.0556	4.1843	4.997	4.2658	3.9756	5.1085	4.8912	3.9329	5.8288
pos_6934	(1'R)-Nepetalic acid	metab_9142	0	Level 3	5.434	5.5324	5.5725	5.5719	5.4969	5.3943	5.6159	5.5617	5.5617	5.4962
pos_6945	PE(16:0/20:2(11Z,14Z))	metab_9154	-	Level 4
pos_6949	DG(18:2(9Z,12Z)/18:4(6Z,9Z,12Z,15Z)/0:0)	metab_9158	0	Level 3	6.0482	6.8874	4.9504	5.3786	4.9455	5.6566	6.4602	6.2053	4.6144	4.2644
pos_6951	Barringtogenol C	metab_9161	-	Level 4
pos_6952	2,3-bis(Acetyloxy)propyl icosanoate	metab_9162	0	Level 3	6.5265	6.8984	6.3903	6.4678	6.3833	6.5782	6.3895	6.475	6.5887	6.2773
pos_6966	Ganoderiol D	metab_9177	0	Level 3	5.9823	6.3364	5.7593	5.7951	5.7329	6.0085	5.6694	5.8494	6.0565	5.5751
pos_6970	13E-Docosenamide	metab_9182	66.9	Level 2	5.5596	6.5074	5.7905	5.8526	6.1536	5.4346	5.6654	6.2754	5.5626	5.7617
pos_70	Neoliquiritin 2''-apioside	metab_9211	-	Level 4
pos_7002	2,6-Diaminopurine 2',3'-dideoxyriboside	metab_9215	0	Level 3	6.4139	6.5245	6.4929	6.5521	6.3904	6.4066	6.5991	6.5725	6.5649	6.4583
pos_7009	Metazin	metab_9221	72.8	Level 2	6.646	6.7412	6.7169	6.7643	6.5972	6.6439	6.7999	6.779	6.7685	6.6669
pos_7023	Spirolide F	metab_9236	0	Level 3	6.9129	7.0184	6.8727	6.9864	6.9816	6.8275	6.9335	7.0885	7.0825	6.9581
pos_7036	Oryzalexin E	metab_9248	0	Level 3	6.3218	6.4095	6.3449	6.4392	6.2978	6.318	6.4438	6.4049	6.3958	6.2978
pos_7083	DG(13:0/0:0/8:0)	metab_9296	0	Level 3	5.9734	6.0614	5.9238	6.0446	5.8159	5.8203	6.0145	6.0616	6.0728	5.9081
pos_7126	PA(O-20:4(5Z,8Z,11Z,14Z)/2:0)	metab_9337	-	Level 4
pos_7129	Alpha-Amyrone	metab_9340	-	Level 4
pos_7141	(3beta,5alpha,9alpha,22E,24R)-3,5,9-Trihydroxy-23-methylergosta-7,22-dien-6-one	metab_9353	0	Level 3	6.8558	6.9443	6.6069	6.5847	6.7019	6.935	6.5847	6.669	6.8653	6.4465
pos_7150	MG(22:6(4Z,7Z,10Z,13Z,16Z,19Z)/0:0/0:0)	metab_9363	0	Level 3	6.4371	6.6299	6.4716	6.4614	6.408	6.2881	6.4791	6.5697	6.4316	6.3656
pos_7154	Gamma-Aminobutyric acid cetyl ester	metab_9367	0	Level 3	5.5033	6.1605	5.9503	6.0763	5.7548	5.0233	5.8986	6.3127	5.2269	5.8634
pos_716	5-(Hydroxymethyl)-4-methoxy-2(5H)-furanone	metab_9373	53.7	Level 2	6.5367	6.7329	6.5523	6.5171	6.524	6.505	6.4874	6.517	6.5653	6.4285
pos_7161	Melleolide M	metab_9375	0	Level 3	5.9702	6.457	5.931	5.917	5.32	6.4609	5.8956	6.0945	6.5335	5.9009
pos_7165	3-[(3-OH-myristoyl)oxy]decanoyl Glutamine	metab_9379	32.4	Level 3	6.6762	5.7335	5.2766	5.1863	7.047	5.7577	4.6528	5.0868	4.9269	5.0379
pos_7167	Glycyrrhetinic Acid	metab_9381	48.3	Level 3	6.2591	5.7886	6.5317	5.3983	6.104	6.3486	6.644	5.6234	4.492	5.6717
pos_7171	Beta-Boswellic acid acetate	metab_9386	-	Level 4
pos_7184	Monopalmitin	metab_9400	44.2	Level 3	5.4302	5.1016	5.4195	3.9317	5.1408	5.7262	5.5346	5.992	5.7987	4.6541
pos_7194	16-Hydroxy-3-oxo-12-oleanen-28-oic acid	metab_9411	0	Level 3	5.9233	5.3429	5.9781	5.5034	6.3034	4.8484	5.0188	5.7674	5.92	5.2415
pos_7212	Cryptocapsin	metab_9431	-	Level 4
pos_7261	(3beta,23xi)-3,23-Dihydroxycycloart-24-en-26-oic acid	metab_9483	0	Level 3	5.6258	5.2522	5.7055	5.7649	6.3466	4.0371	5.3458	5.8204	5.7044	5.3884
pos_7279	7-ketocholesterol	metab_9501	81.2	Level 1	4.0669	4.8237	4.568	5.122	5.0837	4.2322	5.1585	4.8317	3.8295	5.225
pos_7297	Yucalexin P17	metab_9516	-	Level 4
pos_7301	Yucalexin P21	metab_9522	-	Level 4
pos_7332	Alpha-Campholene acetate	metab_9552	0	Level 3	6.6049	5.7085	5.803	5.6285	4.9115	6.9265	5.1995	5.5433	6.1431	5.0526
pos_7347	CP 47,497-C8-homolog C-8-hydroxy metabolite	metab_9568	56.1	Level 2	5.9591	5.1028	5.2152	5.9427	5.4466	5.4619	6.2908	4.7136	5.8665	4.8702
pos_7353	Annomutacin	metab_9575	0	Level 3	7.5008	7.2482	7.0153	7.1747	7.0285	7.206	7.1306	7.1225	7.1688	6.9523
pos_7355	9-Oxohexadecanoic acid	metab_9577	0	Level 3	7.0375	5.2336	5.001	5.2295	7.2976	5.9794	4.6256	5.1326	5.4249	4.801
pos_7360	Unknown 370	metab_9583	0	Level 3	6.5582	6.2165	5.6237	4.3616	5.8565	6.1346	4.7941	4.1741	5.2977	6.2643
pos_7368	Ganosporelactone A	metab_9591	0	Level 3	6.2643	5.5217	4.1772	5.8201	7.2788	5.3768	5.3541	3.4144	3.3642	3.4831
pos_7372	1-Lyso-2-arachidonoyl-phosphatidate	metab_9596	0	Level 3	6.5908	6.8528	6.6125	6.5525	6.4763	6.4304	6.8085	6.7455	6.8416	6.4805
pos_7374	(3beta,8x,9x,15x,24x)-8,9-Epoxyergosta-5,22-diene-3,15-diol	metab_9598	-	Level 4
pos_7382	Lucidone C	metab_9607	0	Level 3	6.332	6.5816	6.3332	6.3056	6.167	6.2377	6.5482	6.4981	6.622	6.2041
pos_7399	Floctafenine	metab_9625	0	Level 3	5.7191	5.6483	5.5432	5.6037	5.5534	6.0787	5.6208	5.9015	6.4121	5.5057
pos_7415	5-Deoxymyricanone	metab_9643	-	Level 4
pos_7441	Panatellin	metab_9670	-	Level 4
pos_7510	Goshonoside F4	metab_9742	0	Level 3	4.5243	4.4096	4.8845	4.7668	4.5499	4.5168	5.9964	6.1444	5.6119	4.611
pos_7536	Docosadienoate (22:2n6)	metab_9770	0	Level 3	4.7175	6.0361	5.6507	5.8496	5.7204	5	5.6025	5.9442	5.3778	5.5241
pos_7555	13,14-Dihydro PGE1	metab_9789	0	Level 3	5.7679	5.6095	4.4765	5.0329	4.6176	5.3032	5.0343	3.9772	5.7495	4.0369
pos_7576	Betulafolienetriol	metab_9811	0	Level 3	6.2041	6.0895	6.5731	6.7901	6.5961	6.608	5.8578	5.9898	5.4667	5.9836
pos_7591	CGP72383	metab_9827	-	Level 4
pos_7595	Beta-Thujaplicin	metab_9831	0	Level 3	5.2249	5.2638	5.7646	5.6594	5.7741	4.8923	5.1226	5.3887	5.2678	5.45
pos_76	Cafestol	metab_9836	34.8	Level 3	5.5622	6.269	3.1017	4.5323	6.7588	4.7858	4.2074	3.2201	4.2695	3.7821
pos_762	(3S)-3,7-Diaminoheptanoic Acid	metab_9857	56.5	Level 2	5.4231	5.3816	5.4995	5.115	5.137	5.5963	5.0531	4.6218	4.4781	4.7643
pos_7622	2-(21-Amino-3,20-Dihydroxydocosan-2-Yl)Oxy-6-(Hydroxymethyl)Oxane-3,4,5-Triol	metab_9860	78.5	Level 2	6.4878	6.5864	6.7632	6.7141	6.7386	6.1568	6.5515	6.6957	6.4882	6.6201
pos_7623	Leontogenin	metab_9861	0	Level 3	7.4489	7.6636	7.4053	7.4039	7.3646	7.5723	7.518	7.5176	7.6484	7.2651
pos_7632	LysoPC(18:1(11Z)/0:0)	metab_9871	0	Level 3	6.8506	6.4562	6.1162	6.6637	6.5807	6.4678	6.5515	5.8832	6.0584	5.7271
pos_7643	1-(4Z,7Z,10Z,13Z,16Z,19Z-docosahexaenoyl)-glycero-3-phosphate	metab_9883	-	Level 4
pos_7652	Cholesterol glucuronide	metab_9893	0	Level 3	5.9234	5.5944	5.0127	4.7234	5.1159	7.2335	4.7717	5.4634	5.8534	4.8136
pos_7662	MG(17:0/0:0/0:0)	metab_9904	-	Level 4
pos_7677	Fauronyl acetate	metab_9920	0	Level 3	7.3161	6.3078	6.3743	6.5925	7.7138	6.2777	5.6665	5.7572	5.6774	5.9212
pos_7697	Goshonoside F5	metab_9941	-	Level 4
pos_77	(Z)-Resveratrol 4'-glucoside	metab_9944	0	Level 3	7.269	6.6069	5.1196	5.808	6.959	4.4296	5.126	4.2256	4.1433	4.5354
pos_7704	Lucidenic acid F	metab_9950	-	Level 4
pos_7707	Ergosterol Peroxide	metab_9953	57.1	Level 2	5.1466	5.4065	5.0807	4.7711	5.382	5.8048	5.433	6.3845	5.8121	4.6123
pos_7708	MG(20:4(8Z,11Z,14Z,17Z)/0:0/0:0)	metab_9954	0	Level 3	6.4968	6.187	6.21	6.0184	5.8477	6.356	6.3065	6.2364	6.3815	5.9894
pos_7718	5-pentyl-2-furannonanoic acid	metab_9965	0	Level 3	7.0028	6.8701	6.413	6.1784	7.0907	7.5931	6.095	5.7915	5.8632	5.8603
pos_7722	MG(0:0/i-19:0/0:0)	metab_9970	0	Level 3	5.2645	2.2477	4.0347	6.0436	2.3872	5.5443	4.0496	2.3177	4.3086	2.2439
pos_7723	Arachidonoyl Ethanolamide	metab_9971	77.6	Level 2	5.1001	6.2262	6.1704	5.8107	5.1681	5.4418	5.9897	6.145	5.8299	5.577
pos_7726	PA(18:2(9Z,12Z)/20:3(8Z,11Z,14Z))	metab_9974	0	Level 3	7.9349	7.0026	6.6912	6.8279	6.6911	7.1311	6.8127	6.7217	6.8431	7.186
pos_7727	Fumonisin AK1	metab_9975	0	Level 3	5.8603	1.0955	5.8912	6.0754	1.7638	1.0224	6.6524	6.0599	5.5896	6.3795
pos_7732	Hovenine A	metab_9981	0	Level 3	5.9612	6.2663	6.2328	6.0524	5.6427	5.9877	6.0959	6.1816	6.2389	5.873
pos_7740	Withangulatin A	metab_9990	-	Level 4
pos_7754	Armillatin	metab_10004	0	Level 3	5.8886	4.9173	6.8638	5.7382	5.1933	5.5656	5.7483	5.4623	5.7394	5.0027
pos_7757	3,6-Epoxy-5,5',6,6'-tetrahydro-b,b-carotene-3',5,5',6'-tetrol	metab_10006	-	Level 4
pos_7758	Cer(t18:0/16:0)	metab_10007	0	Level 3	6.8524	7.0115	6.9639	7.0161	6.7735	5.4285	6.9691	6.9507	6.5765	6.5786
pos_7765	Fasciculol F	metab_10015	0	Level 3	5.0789	4.7636	6.4044	5.4394	4.4645	4.7293	5.4986	5.6414	4.2015	6.4516
pos_7766	2-beta-hydroxymedroxyprogesterone	metab_10016	0	Level 3	5.839	5.3749	6.6823	5.4634	5.0354	5.3802	5.7687	5.4431	4.8525	5.5984
pos_7769	Adrenosterone	metab_10019	-	Level 4
pos_7770	Ginsenoside F1	metab_10021	0	Level 3	6.7164	6.1062	6.5344	6.1987	6.9247	5.9487	5.9909	5.6815	5.497	5.0346
pos_7774	Lucidenic acid D2	metab_10025	-	Level 4
pos_7776	24-Epibrassinolide	metab_10027	0	Level 3	6.889	6.3903	6.7093	6.5614	7.228	6.489	5.8751	5.7212	5.8606	5.4839
pos_7778	HMDB0304547	metab_10029	0	Level 3	7.155	6.7744	7.2332	6.5772	6.4246	7.2083	6.9652	7.0472	6.7707	7.0814
pos_778	Alanylaspartic acid	metab_10031	0	Level 3	6.7388	5.2025	6.493	7.544	6.2689	6.6139	7.2114	6.4063	7.2221	6.4555
pos_7783	(S)-14-Methylhexadecanoic acid	metab_10035	-	Level 4
pos_7787	1-Pentadecanoyl-sn-Glycero-3-Phosphocholine	metab_10039	77.9	Level 2	5.7148	4.926	4.7852	5.5948	5.855	6.0993	5.8185	5.0439	4.7999	4.0355
pos_7794	Octadecenedioate	metab_10047	0	Level 3	6.1385	5.9242	5.9972	6.8793	4.8464	5.6677	6.674	6.4139	5.7896	7.5518
pos_7796	Macrophorin D	metab_10049	-	Level 4
pos_78	3'-O-Methylviolanone	metab_10053	0	Level 3	5.4654	4.8447	3.4225	3.9484	6.6784	3.061	3.1186	1.2302	1.1831	3.743
pos_7803	Hericene B	metab_10058	0	Level 3	6.0942	6.0623	6.3491	6.4433	6.0278	5.6507	6.5182	6.8627	6.0798	6.9725
pos_7807	Nervonyl carnitine	metab_10062	-	Level 4
pos_7810	2-(14,15-Epoxyeicosatrienoyl) Glycerol	metab_10066	0	Level 3	6.0748	5.6424	6.51	5.515	5.1811	5.8243	5.3497	6.0619	5.6744	5.9276
pos_7820	20,24-Epoxy-25,26-dihydroxydammaran-3-one	metab_10077	0	Level 3	6.6237	6.3963	6.5618	6.6108	6.6138	6.2592	6.7527	6.3187	6.1567	6.2609
pos_7833	Alpha-Linolenoyl Ethanolamide	metab_10091	52.3	Level 2	5.787	6.2389	5.3721	6.5692	4.7204	5.8313	6.8522	4.7353	4.8789	5.8851
pos_7859	12b-Hydroxy-5b-cholanoic acid	metab_10119	0	Level 3	5.6736	6.051	5.9307	5.8216	5.8329	5.8407	4.0381	3.4774	5.0705	5.3977
pos_7882	3-hexanoyl-NBD Cholesterol	metab_10145	58.4	Level 2	5.9283	6.3307	5.9087	6.5643	5.5716	6.19	6.7838	6.8021	6.4523	7.1249
pos_7897	O-Arachidonoyl Ethanolamine	metab_10161	0	Level 3	5.9507	6.2914	5.6662	6.0516	5.3149	4.9897	5.5582	5.4435	5.0957	5.3875
pos_7899	Muricatacin	metab_10163	0	Level 3	3.8561	4.424	5.4267	3.9229	5.8406	3.9417	3.8291	3.6688	3.6187	3.7376
pos_7901	PC(20:0/20:3(8Z,11Z,14Z))	metab_10167	0	Level 3	5.7813	5.0623	6.5856	5.7681	5.2026	4.9823	5.2098	5.3903	4.9396	7.2587
pos_7902	(3S,3'S,5R,5'R,6R)-3,6-Epoxy-5,6-dihydro-3',5,8'-trihydroxy-beta,kappa-caroten-6'-one	metab_10168	0	Level 3	7.0319	7.2792	7.159	7.1411	6.9282	7.0997	7.041	7.1629	7.1263	6.8308
pos_7909	Lithocholic acid glycine conjugate	metab_10175	0	Level 3	6.3106	5.3481	5.5798	5.3224	6.0637	7.3981	7.1754	4.224	3.8703	5.7464
pos_7918	MG(22:5(7Z,10Z,13Z,16Z,19Z)/0:0/0:0)	metab_10185	0	Level 3	4.9752	4.7628	6.0851	6.2124	4.2338	5.3709	4.1813	4.021	4.0595	4.9465
pos_792	2'-Deoxymugineic acid	metab_10187	0	Level 3	6.1543	5.328	5.0077	5.0179	5.8889	4.8361	4.856	6.2727	5.9912	4.8578
pos_7927	Dihydrovaltrate	metab_10195	0	Level 3	6.1203	5.9563	5.6457	5.5651	5.3217	5.7489	5.8512	5.7268	5.7629	5.3339
pos_7928	Tridemorph	metab_10196	-	Level 4
pos_7930	Oleoyl Ethanolamide	metab_10199	-	Level 4
pos_7940	Valenciachrome	metab_10210	0	Level 3	4.8663	5.4325	5.6757	5.7088	5.0255	6.3132	6.0554	5.4812	6.1587	4.7469
pos_7946	(20R)-Ginsenoside Rh2	metab_10216	0	Level 3	6.9021	6.1896	6.3357	6.0571	6.4622	7.2084	6.0527	4.3702	4.5428	4.9847
pos_7951	OLEANOLIC ACID ACETATE	metab_10222	30.2	Level 3	6.4913	6.0018	6.6007	6.5315	6.4696	5.8625	5.9746	5.8369	5.2918	6.5116
pos_7956	8-iso-PGF3a	metab_10227	0	Level 3	7.6043	6.2439	6.2626	5.7694	5.6572	7.8056	6.7273	6.2643	6.9018	6.4165
pos_7966	7-Sulfocholic acid	metab_10238	-	Level 4
pos_7971	Oleoylethanolamide	metab_10244	0	Level 3	2.8977	3.0126	4.5506	4.5841	2.9232	2.7033	6.3415	3.8927	5.9416	2.7794
pos_7983	2-Fucosyllactose	metab_10257	-	Level 4
pos_7986	Tridecyl phloretate	metab_10260	0	Level 3	5.8424	6.4392	5.5659	5.6799	5.6702	5.7913	5.6522	5.6149	5.661	5.4087
pos_7988	Pinolenic Acid	metab_10262	73	Level 2	7.1736	6.9763	6.8666	6.5776	6.7627	7.1796	6.7044	6.2967	6.591	6.416
pos_7990	Geijerone	metab_10265	0	Level 3	5.9436	4.5111	4.6485	4.2314	4.6907	6.0719	4.9386	4.5715	5.1834	4.5214
pos_7995	Torvoside G	metab_10270	0	Level 3	7.0812	6.2919	6.9972	6.7922	7.2168	6.318	6.3631	6.4232	5.8267	6.0477
pos_7997	Medicagenate	metab_10272	0	Level 3	7.0945	6.2125	6.796	6.6906	7.2603	6.764	6.2076	5.2732	5.5713	6.0911
pos_8	5-Methoxyindoleacetate	metab_10275	59.7	Level 2	5.3814	5.8261	5.9902	5.2327	5.8636	6.2479	6.5752	5.9891	5.9134	6.1005
pos_800	L-2-Amino-4-methylenepentanedioic acid	metab_10277	0	Level 3	7.3517	7.106	7.0633	7.1126	6.9171	6.7018	6.8464	6.5052	6.4715	7.0395
pos_8008	Carbenoxolone	metab_10286	0	Level 3	6.7472	5.9303	6.4278	6.2766	6.9284	6.1564	6.2	5.6298	5.0292	5.5702
pos_8026	(Z)-9-Cycloheptadecen-1-one	metab_10306	0	Level 3	4.4847	4.4192	4.8933	5.4279	4.4895	5.0794	5.1754	4.6326	6.8974	4.5962
pos_8034	Homodolicholide	metab_10315	0	Level 3	6.3832	6.7342	7.2422	6.8366	6.5171	6.8088	6.9021	7.2598	6.4091	7.1816
pos_8036	Glycohyocholic Acid	metab_10317	37.5	Level 3	5.0619	5.394	5.4823	4.6975	4.1671	6.1419	5.0183	5.0454	4.6929	5.2028
pos_8042	Lucidenic acid C	metab_10324	0	Level 3	4.7402	4.8746	4.7933	4.7088	4.6919	6.7892	4.4615	4.5402	4.8879	4.2746
pos_8043	8'-Apo-b-caroten-8'-ol	metab_10325	0	Level 3	5.1274	4.9522	5.3129	4.701	5.1522	4.521	4.3156	3.6488	4.2529	4.5746
pos_8051	17a,21-Dihydroxy-5b-pregnane-3,11,20-trione	metab_10333	-	Level 4
pos_8056	Desglucocoroloside	metab_10338	0	Level 3	5.9228	6.0693	6.3683	5.9746	6.1698	6.76	6.1314	5.691	5.7117	5.6266
pos_8061	(2'E,4'Z,7'Z,8E)-Colnelenic acid	metab_10343	0	Level 3	5.5586	6.2423	4.8988	5.1697	4.6358	6.4923	5.5775	4.9917	5.8909	5.2546
pos_8066	Phytosphingosine	metab_10348	0	Level 3	5.7528	5.8164	4.5157	5.4152	4.8732	5.7682	6.6257	5.9483	5.3194	5.1768
pos_807	Pyridine-3,4-diol	metab_10352	0	Level 3	5.3674	5.4352	5.0499	5.566	5.1644	5.0037	5.0557	5.2168	5.2442	5.0362
pos_8079	Bidwillon A	metab_10362	-	Level 4
pos_808	N-(2-Carboxymethyl)-morpholine	metab_10363	0	Level 3	7.2459	5.8308	7.0538	6.3054	6.6725	6.517	6.9712	7.1113	6.4509	6.4253
pos_8088	Glyuranolide	metab_10372	0	Level 3	6.0296	5.9048	6.2261	6.1652	6.2964	6.2777	6.739	6.3567	4.3611	6.0548
pos_8094	8,11-Heptadecadienal	metab_10379	-	Level 4
pos_8101	Palmitoyl Serinol	metab_10387	0	Level 3	4.7411	5.4306	5.5116	5.2907	4.7666	4.5464	4.8566	5.57	4.5036	5.3042
pos_8105	Tragopogonsaponin A	metab_10391	-	Level 4
pos_8108	Clozapine glucuronide	metab_10394	0	Level 3	7.1194	6.0135	6.2424	6.9402	5.1814	4.9611	5.1289	4.9686	5.1705	5.0374
pos_8120	Oleyl alcohol	metab_10408	0	Level 3	5.0205	5.2351	5.3702	5.5653	5.1812	3.9807	4.1484	5.047	4.0631	4.9948
pos_8121	R-Palmitoyl-(2-methyl) Ethanolamide	metab_10409	55.6	Level 2	3.9125	4.8238	5.5596	6.0078	5.162	5.1814	5.3026	5.1259	5.0907	5.8611
pos_8122	2beta-Hydroxytestosterone	metab_10410	0	Level 3	6.9042	7.0489	6.5968	6.679	5.8404	7.0413	6.8228	5.746	6.7066	6.4278
pos_8125	PC(22:4(7Z,10Z,13Z,16Z)/P-18:1(11Z))	metab_10413	0	Level 3	2.5343	3.814	2.5482	6.4366	2.5598	6.1711	6.6581	6.6904	6.7136	6.9628
pos_8127	Sulfoglycolithocholate(2-)	metab_10415	-	Level 4
pos_8130	D-erythro-Sphingosine C-20	metab_10419	83.5	Level 1	3.8629	4.8388	5.3307	5.8239	4.9	3.6682	4.7758	5.2629	5.0596	4.9114
pos_8144	2-Acetoxy-6-Pentadecylbenzoic Acid	metab_10434	-	Level 4
pos_8147	(23S,24S)-17,23-Epoxy-24,29-dihydroxy-27-norlanost-8-ene-3,15-dione	metab_10437	0	Level 3	6.5831	6.627	6.8414	6.726	6.6998	6.0935	6.4895	6.7434	6.0998	6.7713
pos_8151	Tetracosatetraenoic acid (24:4n-6)	metab_10442	0	Level 3	5.789	5.6138	5.4988	5.9918	5.5762	5.5695	6.1235	5.9936	6.1542	6.1586
pos_8154	8-Hydroxy-9,10-Epoxystearic Acid	metab_10445	52.7	Level 2	6.729	6.7676	5.9994	5.7855	5.7035	6.5924	6.2398	5.4058	5.8526	6.2013
pos_8164	5-Androstenediol	metab_10455	0	Level 3	5.2764	5.0499	5.3798	6.1104	5.4577	5.8718	5.94	5.8062	5.784	5.7955
pos_8169	Varanic acid	metab_10460	0	Level 3	6.6206	6.4182	6.2615	6.7796	6.0032	7.1246	6.9591	6.9722	6.9227	7.0867
pos_8174	2-Methyl-3-(2-pentenyl)-2-cyclopenten-1-one	metab_10466	0	Level 3	5.5654	5.1896	5.2738	5.4229	5.5012	5.8881	5.5896	5.5127	5.4673	5.5873
pos_8175	2-Phenylethyl octanoate	metab_10467	0	Level 3	5.4729	4.7636	5.1331	5.5661	5.3739	6.295	5.941	6.0078	5.9565	6.0703
pos_8177	Jasmolone	metab_10469	0	Level 3	5.7554	5.359	5.53	5.6741	5.7747	6.1629	5.8337	5.8207	5.7933	5.8845
pos_8183	Notoginsenoside T1	metab_10476	0	Level 3	5.7796	6.368	4.7954	4.8335	4.7979	4.5776	5.3225	4.5851	5.1478	4.6538
pos_8185	Polyporusterone A	metab_10478	0	Level 3	6.9482	6.5779	6.6902	6.7698	7.0621	6.372	6.5413	6.3736	6.6443	6.5308
pos_8186	Stearidonyl carnitine	metab_10479	0	Level 3	6.7819	5.9284	6.176	6.8724	6.6659	7.3508	7.0564	7.1272	7.0714	7.2022
pos_8188	Pregnanetriol	metab_10481	-	Level 4
pos_819	Ser Val	metab_10483	49.4	Level 3	6.6175	5.6417	6.8697	6.084	6.2317	6.0764	6.5513	6.3333	5.816	5.8995
pos_8197	Notoginsenoside R10	metab_10490	0	Level 3	6.2264	5.1385	5.314	6.2349	6.2295	5.9877	5.6959	7.1074	5.8175	5.5753
pos_820	Aspartyl-Valine	metab_10494	0	Level 3	4.8856	5.4743	5.0108	4.6292	5.581	5.5525	5.1727	6.1338	5.0239	3.5011
pos_8203	P-Mentha-1,3,5,8-tetraene	metab_10498	70.5	Level 2	5.4651	4.9919	5.0626	5.2853	5.3516	5.7616	5.4635	5.4207	5.3845	5.4882
pos_8217	Asperagenin	metab_10513	0	Level 3	6.0388	5.466	6.327	6.6497	6.0153	6.5524	6.6903	6.6447	6.4833	6.6267
pos_8222	D-erythro-Sphingosine C-17	metab_10519	58.9	Level 2	4.3099	5.3646	5.8084	6.4382	5.0307	5.7977	5.6226	4.8157	4.0578	6.5686
pos_8223	N-(2-HYDROXYETHYL)TETRADECANAMIDE	metab_10520	51.7	Level 2	5.0239	5.3296	6.4218	6.0145	5.2184	6.9765	6.3459	6.6026	7.2389	6.3633
pos_8225	PE(22:4(7Z,10Z,13Z,16Z)/14:1(9Z))	metab_10522	0	Level 3	5.7518	5.803	6.6654	6.4197	6.0154	5.125	5.2928	5.6946	5.0823	6.4043
pos_8230	Tuberculostearic acid	metab_10528	0	Level 3	4.2508	5.4864	5.447	5.3428	4.0727	4.9456	5.2386	5.4129	5.3536	5.2998
pos_8235	Octadecenoylcarnitine	metab_10533	0	Level 3	5.985	5.1467	5.88	7.4804	6.1592	5.3884	6.6919	7.2021	5.1154	6.6666
pos_8236	5-Deoxydiplosporin	metab_10534	0	Level 3	7.3606	7.7275	7.4656	7.4936	7.2141	7.299	7.3551	7.5684	7.6044	7.2865
pos_8237	4alpha-Methylzymosterol	metab_10535	0	Level 3	5.1425	4.9299	4.9441	5.345	5.4986	3.9079	6.098	4.2574	5.0209	3.9841
pos_824	Gamma-Glutamyl-2-aminobutyric acid	metab_10538	0	Level 3	5.6419	6.449	4.8493	6.6218	6.014	4.2542	4.2026	4.7094	3.3862	5.7444
pos_8240	Isophorone	metab_10539	55.4	Level 2	5.5624	5.5415	5.4389	5.5111	5.4672	5.6249	5.618	5.5187	5.5176	5.3458
pos_8245	Harmaline	metab_10544	0	Level 3	6.584	7.2867	6.8017	6.6658	6.4053	6.2909	6.5128	6.8199	6.788	6.601
pos_8246	7-Ketodeoxycholic Acid	metab_10545	71.1	Level 2	6.4658	5.5326	6.1257	6.5759	6.5559	7.6952	7.031	6.9832	6.5255	7.1627
pos_8251	3-(3,4-Dihydroxyphenyl)-1-propanol 3'-glucoside	metab_10551	0	Level 3	5.6914	6.112	5.8388	5.8241	5.5272	5.6342	5.5952	5.9246	5.9734	5.6257
pos_8255	Ethyl 2-furanpropionate	metab_10555	0	Level 3	5.3785	5.5582	5.3396	5.35	5.259	5.2838	5.1245	5.3628	5.3764	5.1274
pos_8256	Indan	metab_10556	56.1	Level 2	6.8636	7.1783	6.9383	6.9438	6.7329	6.8341	6.8455	7.0285	7.0647	6.7839
pos_8260	24-Hydroxyglabrolide	metab_10561	0	Level 3	6.1354	3.601	6.0599	6.1909	6.1124	6.1852	5.7945	6.1419	6.0045	5.95
pos_8276	DL-DIHYDROSPHINGOSINE	metab_10577	65.3	Level 2	6.1081	6.184	6.3729	6.6472	6.0533	5.8751	6.2966	6.435	6.1013	6.1981
pos_8287	12-oxo-20-dihydroxy-leukotriene B4	metab_10589	0	Level 3	4.9588	4.5417	4.7526	4.7176	4.896	6.2993	4.8741	4.4691	4.456	4.7713
pos_8291	Ganoderic acid eta	metab_10594	0	Level 3	6.5873	5.6611	6.0952	6.2508	6.6884	5.5325	5.3015	5.4295	5.2518	6.2653
pos_8301	2,4-Undecadienal	metab_10606	-	Level 4
pos_8308	(3beta,5alpha,9alpha,22E,24R)-5,9-Epidioxy-3-hydroxyergosta-7,22-dien-6-one	metab_10612	0	Level 3	5.8303	4.8777	5.6365	5.6477	5.9148	5.327	4.8213	5.9983	4.175	5.744
pos_831	2-Amino-4-oxo-6-(1',2',3'-trihydroxypropyl)-diquinoid-7,8-dihydroxypterin	metab_10614	0	Level 3	3.2363	3.1217	6.0341	6.7406	5.8471	3.0417	5.6267	6.162	3.621	6.1555
pos_8312	Alpha-Terpineol butanoate	metab_10617	0	Level 3	5.2748	5.8089	5.5885	5.5788	5.2851	5.4612	5.7615	5.6887	5.5683	5.4791
pos_8322	Jasmonic acid	metab_10627	0	Level 3	5.2017	4.5222	4.7974	4.8633	5.6371	5.329	4.6662	4.4663	3.6864	4.7612
pos_8324	Pimaricin	metab_10629	0	Level 3	5.5626	6.3776	6.1426	5.2864	5.3717	5.0304	5.1982	5.0379	4.9877	5.1067
pos_8325	Taurodeoxycholic Acid	metab_10630	-	Level 4
pos_8328	Sphingosylphosphorylcholine	metab_10633	0	Level 3	6.5762	5.4806	5.8157	5.8782	6.6552	4.769	4.5565	3.336	4.5845	5.7312
pos_8330	Ganoderic acid xi	metab_10636	0	Level 3	5.9052	5.1288	5.8884	5.8216	5.9141	5.9936	5.8997	6.2723	6.3062	6.0786
pos_8331	12-Hydroxy-12-octadecanoylcarnitine	metab_10637	0	Level 3	3.9232	3.8085	4.9004	4.3811	5.9859	7.0986	6.1348	6.4474	7.3988	5.0536
pos_8333	4-Hydroxy-D4-neuroprostane	metab_10639	0	Level 3	4.8892	4.5489	5.4381	4.4823	4.017	7.1452	5.0467	5.0655	4.1557	5.728
pos_8334	Hydroxytetradecadienyl-l-carnitine	metab_10640	0	Level 3	4.9025	2.2566	5.8081	5.7722	5.1062	8.0658	7.4844	7.3326	7.9499	6.3943
pos_8336	3,7-Dihydroxy-3',4',5'-Trimethoxyflavone	metab_10642	-	Level 4
pos_8337	Trans-EKODE-(E)-Ib	metab_10643	64.2	Level 2	6.5938	5.9052	5.9172	5.8326	5.6338	7.1078	6.1437	5.113	6.1191	5.7832
pos_8339	Nandrolone	metab_10645	51.8	Level 2	6.3603	5.6518	5.7069	5.9116	5.9843	6.6287	6.116	5.4332	5.7887	5.6006
pos_8340	7,8-Dihydroxyflavone hydrate	metab_10647	-	Level 4
pos_8341	11-Dodecenoic acid	metab_10648	0	Level 3	6.5164	5.564	5.9272	5.978	6.4612	5.8167	5.7069	5.1145	5.148	5.723
pos_8342	Eremopetasidione	metab_10649	0	Level 3	5.994	5.3387	5.4488	5.5984	6.0769	5.6532	5.4092	4.7458	4.5078	5.355
pos_8347	17-alpha-ethinyl estradiol	metab_10654	0	Level 3	5.6052	4.8477	5.0052	6.3193	5.2058	4.8476	6.4538	6.6545	6.5062	6.2043
pos_8349	5b-Cyprinol sulfate	metab_10656	0	Level 3	6.1443	5.6095	6.0986	6.4015	5.2808	6.3039	6.3277	7.0885	6.5445	6.0924
pos_8352	(9S,10E,12S,13S)-9,12,13-Trihydroxy-10-octadecenoic acid	metab_10660	0	Level 3	6.5427	5.0619	5.6912	5.3151	4.8806	6.5554	5.9898	5.5928	5.4622	5.8496
pos_8355	2-Propenyl heptanoate	metab_10663	0	Level 3	5.5929	5.3149	6.1334	5.8924	4.9419	6.3339	7.3376	7.16	6.8948	6.998
pos_8357	Neuroprotectin D1	metab_10665	0	Level 3	5.6765	5.0576	5.5259	5.0013	5.3899	7.1881	5.7359	5.1143	5.3008	5.4681
pos_8358	D-erythro-Sphingosine C-15	metab_10666	-	Level 4
pos_8361	12'-Apo-b-carotene-3,12'-diol	metab_10670	0	Level 3	6.2546	5.9778	6.2787	6.3993	6.2481	6.1082	6.3523	6.5468	6.687	6.3862
pos_8362	Cervonoyl ethanolamide	metab_10671	0	Level 3	4.5591	3.907	4.8229	5.4131	4.9647	6.1108	4.9354	5.643	5.833	6.5216
pos_8369	Hydroxyhexadecenoylcarnitine	metab_10678	0	Level 3	6.4023	6.0119	6.0813	6.1314	6.5083	6.1518	6.534	6.5124	6.2173	6.1557
pos_8380	17-Epiestriol	metab_10691	0	Level 3	4.952	3.9376	4.5477	4.535	5.3755	6.0002	4.7241	5.0004	4.9581	5.287
pos_8385	2-Phenylethanol glucuronide	metab_10695	0	Level 3	5.3761	5.822	5.4474	5.5587	5.0985	5.1953	5.4318	5.5741	5.3764	5.3481
pos_8387	Alpha-Methyl-2-furanacrolein	metab_10697	0	Level 3	4.7902	5.1738	4.8801	4.9408	4.534	4.5898	4.7206	4.937	4.7183	4.7454
pos_8388	Ethyl 2-methyl-3,4-pentadienoate	metab_10698	0	Level 3	6.4634	6.726	6.4572	6.5036	6.2879	6.4821	6.4551	6.5635	6.4566	6.4188
pos_8393	Triterpenoid	metab_10704	0	Level 3	6.5076	4.8336	5.1958	5.4593	5.8265	5.0019	4.9214	5.5729	5.5063	5.5336
pos_8397	16-Hydroxyhexadecanoic acid	metab_10708	0	Level 3	5.7124	6.1741	5.7047	6.0319	5.3508	4.6542	5.6733	5.5225	5.1519	5.4807
pos_8399	Soyasaponin Ba	metab_10710	-	Level 4
pos_84	(2S)-2-[[2-(5-methoxyindol-1-yl)acetyl]amino]-4-methylpentanoic acid	metab_10711	34	Level 3	7.3034	7.3125	7.4539	7.3077	7.0379	4.967	5.1764	6.5682	4.9635	7.0913
pos_8410	N,N-Dimethyldodecylamine-N-oxide	metab_10724	77.2	Level 2	6.019	6.6515	7.0921	6.5494	6.094	5.7175	6.4159	6.4999	5.8955	6.2117
pos_8412	2-Methyl-1,3-cyclohexadiene	metab_10726	0	Level 3	5.7087	5.6937	5.6188	5.5996	5.6776	5.7622	5.7955	5.6519	5.6152	5.5268
pos_8414	LysoPA(22:5(4Z,7Z,10Z,13Z,16Z)/0:0)	metab_10728	0	Level 3	6.2162	6.2177	6.5593	6.577	6.5647	4.9916	6.5936	6.6693	4.8233	6.6753
pos_8419	KOPARIN 2'-METHYL ETHER	metab_10732	-	Level 4
pos_842	Quebrachidine	metab_10733	-	Level 4
pos_8423	6-Methylthioguanine	metab_10737	74.9	Level 2	5.3773	5.1519	5.4011	5.3145	4.8324	3.7631	4.6803	4.9454	3.7203	5.0916
pos_8424	(3xi,5Z)-1,5-Octadien-3-ol	metab_10738	0	Level 3	5.9463	5.7384	5.6682	5.7717	5.7563	6.0382	5.9607	5.7226	5.6951	5.6023
pos_8426	(4E,15Z)-Bilirubin	metab_10740	0	Level 3	5.9181	4.405	5.4205	5.8896	5.3128	5.1328	4.4928	6.0282	6.3221	4.6857
pos_8439	Cis-Zeatin-7-N-glucoside	metab_10753	-	Level 4
pos_8452	Ganoderic acid L	metab_10766	-	Level 4
pos_8460	Glabric acid	metab_10775	0	Level 3	6.0282	5.7019	6.1244	6.8373	6.2806	5.0273	6.3409	6.4306	5.5321	6.2346
pos_8461	Dehydroepiandrosterone 3-glucuronide	metab_10776	0	Level 3	6.056	6.3529	6.2803	6.3832	5.9983	5.9038	6.483	6.5774	6.6662	6.3862
pos_8463	6,7-Diketolithocholic Acid	metab_10778	77	Level 2	5.4962	3.7265	5.9049	4.996	5.9304	6.6463	5.4023	4.8856	3.6037	5.7969
pos_8468	24,25-Diacetylvulgaroside	metab_10783	0	Level 3	5.7894	5.4377	5.7971	5.9168	6.1151	6.4408	5.7119	5.9232	5.591	5.7283
pos_8470	Armillyl everninate	metab_10785	0	Level 3	6.4702	5.8742	6.5708	5.8918	5.9293	5.7088	5.7826	5.8391	5.4843	5.7758
pos_8472	3-Hydroxy-7,12-Diketocholanoic Acid	metab_10787	83.5	Level 1	6.278	5.7586	6.1154	6.2308	6.4441	5.9365	5.9777	5.8146	5.7031	5.8543
pos_8482	Tauroursocholic acid	metab_10798	-	Level 4
pos_8483	Spirotaccagenin	metab_10799	0	Level 3	5.5278	2.8542	4.9747	5.531	5.6402	5.5209	6.1901	6.3322	5.253	4.804
pos_8489	3-Hydroxy-5,8-tetradecadienoylcarnitine	metab_10805	0	Level 3	4.7404	3.5463	5.4006	5.8776	3.0328	7.3717	6.1879	6.452	7.2365	5.4282
pos_8490	PGK2	metab_10807	63.4	Level 2	6.4649	6.2588	6.0122	6.2606	5.8772	7.1311	6.307	5.5794	6.1228	6.0312
pos_8494	[3-Oxo-2-(2-penten-1-yl)cyclopentyl]acetic Acid	metab_10811	61	Level 2	5.6218	4.9868	5.6407	5.216	5.4073	5.4572	5.2516	3.9604	4.5479	5.237
pos_8500	LysoPA(20:3(8Z,11Z,14Z)/0:0)	metab_10817	0	Level 3	6.3814	6.5195	6.2147	6.6202	6.1777	5.3965	5.9056	6.0944	3.8311	6.2568
pos_8501	Hexadecanedioic acid mono-L-carnitine ester	metab_10818	0	Level 3	6.2521	5.8152	6.6405	6.5632	6.5947	6.84	6.7515	6.5284	7.1249	6.8527
pos_8505	9,10-DiHODE	metab_10822	0	Level 3	6.3174	5.3526	5.512	5.4681	5.6562	6.5357	6.3958	5.9325	6.2493	6.7866
pos_8514	7,8-Dehydro-beta-micropteroxanthin	metab_10832	0	Level 3	7.0059	6.4743	5.7377	6.0999	6.733	5.5403	5.9817	5.6398	5.8704	5.6065
pos_8518	5,6-epoxy,18R-HEPE	metab_10836	0	Level 3	3.9481	4.0774	4.0666	3.4242	4.1088	4.5214	5.5926	4.488	5.2319	4.7258
pos_8521	4-(3-Hydroxybutyl)-3,3,5-trimethylcyclohexanone	metab_10840	0	Level 3	3.6765	4.0689	4.9685	3.6595	3.6239	3.4037	3.8248	4.3006	3.361	4.3028
pos_8532	(3b,6b,8a,12a)-8,12-Epoxy-7(11)-eremophilene-6,8,12-trimethoxy-3-ol	metab_10852	0	Level 3	5.7333	5.5064	5.2526	5.2465	5.3541	6.051	5.2749	4.5698	5.0621	5.0686
pos_8538	Santin	metab_10858	-	Level 4
pos_8539	3-(4-ethylanilino)-1-prop-2-enylpyrrolidine-2,5-dione	metab_10859	-	Level 4
pos_854	Glycylvaline	metab_10860	67.9	Level 2	7.1703	6.6012	6.3844	6.6185	6.4269	5.9275	5.8441	6.12	6.2249	5.873
pos_8541	3-carboxy-4-methyl-5-pentyl-2-furanpropanoic acid	metab_10862	0	Level 3	4.307	4.1923	6.8134	4.6885	4.7416	5.0315	5.582	4.1197	4.6473	6.1267
pos_8550	Leucyl-Serine	metab_10872	0	Level 3	4.3971	5.6463	5.3932	5.1883	5.0228	5.5604	5.5635	5.6224	5.6256	5.1454
pos_8551	1-Methyl-2-Pyrrolidinone	metab_10873	52.2	Level 2	3.0197	2.9051	3.0337	3.1645	3.0452	3.1671	2.9928	3.4427	2.7826	2.9755
pos_8554	Acetyldeoxynivalenol	metab_10876	-	Level 4
pos_8556	QYNAD	metab_10878	0	Level 3	6.9453	6.4905	6.6232	6.2121	6.2976	5.5381	5.1658	5.7322	3.9426	6.3534
pos_8561	Lycopersiconol	metab_10884	0	Level 3	3.5234	4.6099	4.9284	5.7744	5.2495	4.4761	5.2812	2.4884	2.4383	5.0899
pos_8565	Physagulin G	metab_10888	-	Level 4
pos_8566	Mesobilirubinogen	metab_10889	0	Level 3	6.5247	5.7874	6.1491	6.4218	6.0433	5.5143	6.5265	6.4712	6.698	5.7959
pos_8572	Tomatidine	metab_10896	65.7	Level 2	2.1726	6.03	4.8984	5.9665	5.4539	3.369	3.8811	2.588	4.3052	3.8181
pos_8582	Yucalexin B9	metab_10906	0	Level 3	6.1173	5.9706	5.7058	6.1264	5.8429	5.6544	6.1749	5.8709	5.879	5.0745
pos_8583	Starch acetate	metab_10907	-	Level 4
pos_8591	Isohumbertiol	metab_10915	0	Level 3	5.8335	4.9214	5.5326	5.5352	5.2012	5.4957	6.3799	5.3806	5.2443	4.4574
pos_8594	RUBESCENSIN A	metab_10918	39.6	Level 3	5.9584	6.149	5.7019	5.8087	6.0371	6.442	5.9116	4.817	5.6853	5.5843
pos_8604	Lucidenic acid A	metab_10929	0	Level 3	6.0017	4.6786	5.01	4.9411	5.5384	5.6674	5.1863	5.0867	4.4398	5.3836
pos_8608	Sphingosine 1-phosphate (d19:1-P)	metab_10933	0	Level 3	4.9781	3.7693	3.4181	4.2141	4.244	5.9096	5.5494	5.9842	6.3046	5.6087
pos_8615	(R)-3-Hydroxydecanoic acid	metab_10941	0	Level 3	6.2939	5.0391	5.799	5.7989	6.1494	6.1069	6.1831	5.7157	6.026	5.7243
pos_8618	Pentadecanol	metab_10944	-	Level 4
pos_862	Lysylglutamic acid	metab_10946	-	Level 4
pos_8627	Delta-Maslinic acid	metab_10954	0	Level 3	5.7233	4.7885	5.0599	5.608	5.4556	4.2905	5.7848	5.8791	5.1168	5.476
pos_8629	Coumaroylquinic Acid	metab_10956	-	Level 4
pos_8630	7'-Carboxy-gamma-tocotrienol	metab_10958	0	Level 3	5.5067	4.9438	5.4176	5.9959	5.1811	5.2987	5.5521	5.0959	5.4469	5.2994
pos_8635	Hovenidulcioside B1	metab_10962	0	Level 3	6.4426	6.06	5.9251	5.835	4.1429	3.9226	4.0904	3.9301	3.8799	3.9989
[truncated: 2,487 more rows]
