# Supplementary material for: Altered gut microbiota and metabolites in children with non-organic anorexia: a multi-omics integration study
Source: Sci Rep. 2026 May 11;16:21459. doi: 10.1038/s41598-026-52084-8 (PMC13350900; doi:10.1038/s41598-026-52084-8)
Supplement: Supplementary file 2 — Supplementary Material 2 [file 41598_2026_52084_MOESM2_ESM.xlsx]

## Sheet: KEGG富集统计表_MetabsetEnrich_vip_20
Num	First Category	Second Category	Pathway Description	Pathway_ID	Database	Enrich Factor	Ratio_in_study	Ratio_in_pop	P_value	P_adjust
1	Metabolism	Carbohydrate metabolism	Pentose and glucuronate interconversions	map00040	KEGG PATHWAY	0.017241379310345	1/2	58/6215	0.0186	0.031	Tyramine glucuronide
1	Metabolism	Carbohydrate metabolism	Ascorbate and aldarate metabolism	map00053	KEGG PATHWAY	0.017543859649123	1/2	57/6215	0.0183	0.0457	Tyramine glucuronide
1	Metabolism	Chemical structure transformation maps	Biosynthesis of alkaloids derived from terpenoid and polyketide	map01066	KEGG PATHWAY	0.020833333333333	1/2	48/6215	0.0154	0.0769	Solanidine
1	Metabolism	Global and overview maps	Biosynthesis of cofactors	map01240	KEGG PATHWAY	0.0030581039755352	1/2	327/6215	0.1025	0.1025	Tyramine glucuronide
1	Organismal Systems	Digestive system	Bile secretion	map04976	KEGG PATHWAY	0.010309278350515	1/2	97/6215	0.031	0.0387	Tyramine glucuronide
